# Supplementary material for: Paired DNA and RNA sequencing uncovers common and rare variation regulating human retinal gene expression
Source: Nat Commun. 2026 May 26;17:4595. doi: 10.1038/s41467-026-72979-4 (PMC13213049; doi:10.1038/s41467-026-72979-4)
Supplement: Supplementary file 3 — Supplementary Data 1-7 [file 41467_2026_72979_MOESM3_ESM.xlsx]

## Sheet: Supplementary_data_1
Step	Filter	Number variants remaining after filter (n = 201 ) (MAC > 1)
1	DRAGEN Pass Hard Filter (multiallelic sites)	23157879
2	Low Complexity Regions Filter (multiallelic sites)	17166366
3	Decomposed and normalised to biallelic sites and removed monomorphic variants	17262017
4	Inbreeding Coefficient > -0.3	16974962
5	Assigned genotype calls with GQ < 20 to missing	16255187
6	Assigned heterozygous genotype calls with allelic imbalance (AB > 0.8 or AB < 0.2) to missing	16255187
7	Removed compound HET variants (ALT1/ALT2)	16255186
8	Passed HWE test (P < 10E-8)	16226474
9	Missingness < 20%	15617784

## Sheet: Supplementary_data_2
Variant type	Mean number per sample	Standard Deviation	Median number per sample	Q1	Q3
Total DRAGEN SVs (PASS)	9094.49	1885.61	8814	1972	10218
SV-deletions (MantaDEL) (PASS)	4068.5	692.949	4018	1056	4527
SV-insertions (MantaINS) (PASS)	4477.71	1049.67	4290	827	5056
SV-duplications (MantaDUP) (PASS)	27.806	9.73382	27	3	33
SV-breakend pairs (MantaBND) (PASS)	520.483	144.75	478	86	594
Total DRAGEN CNVs (PASS)	180.786	42.4773	173	144	185
CNV LOSS (PASS)	87.9851	43.6077	78	53	92
CNV GAIN (PASS)	92.801	8.75158	93	70	98

## Sheet: Supplementary_data_3
id	wgsID	WGS_median_coverage	WGS_ploidy	WGS_nQ30	WGS_pct15x	WGS_hethom_ratio	WGS_TiTv_ratio	WGS_uniformity	WGS_total_SNVs	WGS_total_variants	nsrID	NSR_RIN	NSR_conc_ng_Âµl	nsr_total_reads	nsr_read_length	nsr_uniq_reads	nsr_uniq_pct	nsr_splice_juncs	nsr_annotated_spliceJuncs	nsr_chimeric_reads	nsr_chimeric_pct	rpeID	RPE_RIN	RPE_conc_ng_Âµl	rpe_total_reads	rpe_read_length	rpe_uniq_reads	rpe_uniq_pct	rpe_splice_juncs	rpe_annotated_spliceJuncs	rpe_chimeric_reads	rpe_chimeric_pct
MANGT_001	MANGT_001_WGS	38.06	XY	102915000000	92.5	1.59	1.98	94.5	3937427	4883391												MANGT_001_RPE	6.1	37.8	85336850	262	76099765	0.8918	49978969	49975465	414497	0.0049
MANGT_002	MANGT_002_WGS	34.18	XX	90230273111	93.13	1.58	1.99	94.1	3956641	4898531												MANGT_002_RPE	6.5	32.1	82887592	263	71527836	0.8629	46317896	46315814	364407	0.0044
MANGT_003	MANGT_003_WGS	43.61	XX	117818000000	93.6	1.56	1.98	94.06	3941482	4892087												MANGT_003_RPE	6.9	11.2	98966871	265	82570829	0.8343	54303927	54298633	480755	0.0049
MANGT_004	MANGT_004_WGS	32.89	XY	90337586356	88.94	1.62	1.98	94.42	3947609	4874961	MANGT_004_NSR	7.6	172	147715389	273	130767289	0.8853	102807901	102804128	5476988	0.0371	MANGT_004_RPE	7.3	64.5	168626723	269	146718822	0.8701	114905604	114897891	4555400	0.027
MANGT_005	MANGT_005_WGS	44.94	XY	124694000000	93.65	1.57	1.97	94.58	3960115	4916737	MANGT_005_NSR	6.5	35.8	221683984	262	199021343	0.8978	140789249	140785048	1731182	0.0078	MANGT_005_RPE	7.3	22.6	109437595	272	89222793	0.8153	61016546	61010026	2989291	0.0273
MANGT_006	MANGT_006_WGS	27.78	XX	79493473048	77.44	1.6	1.99	93.89	3971853	4889149	MANGT_006_NSR	7.5	242	148453032	274	132865866	0.895	101127624	101122771	6698484	0.0451	MANGT_006_RPE	6.6	76.4	133845817	269	108783993	0.8128	78416885	78404350	4401629	0.0329
MANGT_007	MANGT_007_WGS	23.83	XY	65618589415	78.03	1.58	1.99	94.31	3898552	4806296	MANGT_007_NSR	7.5	155	139787358	268	124914144	0.8936	100239675	100236045	1731583	0.0124	MANGT_007_RPE	6.6	43.7	56058472	271	46438799	0.8284	34216961	34212813	1837914	0.0328
MANGT_008	MANGT_008_WGS	41.27	XX	114902000000	93.18	1.61	1.99	93.89	3962812	4907564	MANGT_008_NSR	8	166	115582346	275	105034360	0.9087	85587150	85584531	1046974	0.0091	MANGT_008_RPE	6.4	61.6	34766232	270	26869664	0.7729	17098170	17092131	878961	0.0253
MANGT_009	MANGT_009_WGS	36.2	XY	98783230388	89.99	1.58	1.99	94.21	3925349	4851282	MANGT_009_NSR	8.2	210	137210119	268	123489701	0.9	92817223	92813958	5012734	0.0365	MANGT_009_RPE	8.3	95.1	115588156	278	97903641	0.847	75112391	75105436	7091057	0.0613
MANGT_010	MANGT_010_WGS	31.15	XX	85486434117	90.41	1.55	1.98	93.74	3924298	4838607	MANGT_010_NSR	6.9	211	167259151	272	152531289	0.9119	112941370	112936856	4699476	0.0281	MANGT_010_RPE	7.6	62	70229410	277	58713222	0.836	41866605	41860713	3168334	0.0451
MANGT_011	MANGT_011_WGS	45.59	XY	124352000000	92.7	1.6	1.98	94.32	3921637	4855710	MANGT_011_NSR	8	125	178262110	273	161740395	0.9073	127876117	127871501	5127278	0.0288	MANGT_011_RPE	8.1	74.7	51642737	278	43743994	0.8471	34311898	34308706	1982777	0.0384
MANGT_012	MANGT_012_WGS	19.88	XY	54809245954	62.57	1.64	2	94.07	3921467	4820210	MANGT_012_NSR	7.7	70.3	129394177	278	119775870	0.9257	94307388	94304317	1816909	0.014	MANGT_012_RPE	6.4	63.1	114708592	271	98952825	0.8626	75032642	75029019	3007163	0.0262
MANGT_013	MANGT_013_WGS	32.34	XY	88147158831	88.81	1.61	1.98	94.34	3930176	4858136	MANGT_013_NSR	7.9	166	145211653	276	135376969	0.9323	114778338	114774193	1388083	0.0096	MANGT_013_RPE	6.5	57.7	44881302	274	38326332	0.8539	26948338	26946176	1575448	0.0351
MANGT_014	MANGT_014_WGS	24.55	XY	67148648676	86.11	1.59	1.98	94.38	3951950	4883124												MANGT_014_RPE	7.5	49.2	121246631	266	111383842	0.9187	80171928	80169020	1276360	0.0105
MANGT_015	MANGT_015_WGS	33.5	XY	91438331257	89.02	1.57	1.99	94.24	3916890	4836899	MANGT_015_NSR	7.8	221	138187912	275	125935640	0.9113	101932723	101929611	4105853	0.0297	MANGT_015_RPE	7.5	84.2	61092523	270	52509780	0.8595	38129790	38126462	2143697	0.0351
MANGT_016	MANGT_016_WGS	31.49	XY	85193057862	89.13	1.59	1.99	94.17	3921565	4840325	MANGT_016_NSR	7.8	306	172704043	277	157897148	0.9143	126064119	126060375	5764480	0.0334	MANGT_016_RPE	7.5	46.9	82282061	274	72549330	0.8817	54506682	54503322	2910146	0.0354
MANGT_017	MANGT_017_WGS	22.02	XY	61195735727	70.94	1.61	1.99	94.28	3929851	4837026	MANGT_017_NSR	8.1	111	145001339	270	132696536	0.9151	110846636	110843082	2289011	0.0158	MANGT_017_RPE	6.3	36.6	53375375	268	47315422	0.8865	33424401	33422319	1554577	0.0291
MANGT_018	MANGT_018_WGS	36.97	XY	101542000000	90.84	1.61	1.99	94.41	3953633	4886298	MANGT_018_NSR	7.9	296	145034258	278	132255708	0.9119	93145039	93140878	5353644	0.0369	MANGT_018_RPE	8.1	95.9	37086254	267	32994240	0.8897	23283225	23282114	1390772	0.0375
MANGT_019	MANGT_019_WGS	30.29	XY	82591083114	82.39	1.6	1.99	94.15	3923154	4838198	MANGT_019_NSR	7.9	355	134061280	269	118706271	0.8855	86115008	86110997	5927713	0.0442	MANGT_019_RPE	7.7	107	65702968	275	58862282	0.8959	45717373	45715520	2272161	0.0346
MANGT_020	MANGT_020_WGS	43.89	XX	122048000000	93.27	1.58	1.98	93.8	3925505	4860199	MANGT_020_NSR	7.5	143	181671291	269	160172465	0.8817	122365478	122359860	6365256	0.035	MANGT_020_RPE	8.1	75.2	83307472	277	70921161	0.8513	56476842	56472479	3981483	0.0478
MANGT_021	MANGT_021_WGS	65.37	XY	179251000000	94.07	1.61	1.98	94.39	3930993	4878685	MANGT_021_NSR	7.4	228	129311064	277	116317844	0.8995	86419195	86414537	4658705	0.036	MANGT_021_RPE	7.9	48.5	48229068	268	35802927	0.7424	24573763	24558838	1348648	0.028
MANGT_022	MANGT_022_WGS	32.15	XX	90272865412	91.61	1.59	1.98	93.75	3968938	4907943	MANGT_022_NSR	7.3	253	133826722	271	117295807	0.8765	89333418	89329772	5608691	0.0419	MANGT_022_RPE	7.9	46.1	47044202	274	40878971	0.8689	31789586	31787760	1825908	0.0388
MANGT_023	MANGT_023_WGS	31.24	XY	85548028283	82.26	1.56	1.99	93.61	3933920	4851151												MANGT_023_RPE	3.8	274	107784110	262	88644471	0.8224	47462411	47456950	930926	0.0086
MANGT_024	MANGT_024_WGS	31.47	XX	88222788651	91.59	1.6	1.99	93.84	3980741	4911787	MANGT_024_NSR	7.9	191	166074903	273	149249065	0.8987	116966416	116962448	5538238	0.0333	MANGT_024_RPE	7.1	71.2	61682158	276	54597229	0.8851	38071817	38069731	2689913	0.0436
MANGT_025	MANGT_025_WGS	42.66	XY	116494000000	92.42	1.61	1.98	94.4	3938739	4876417	MANGT_025_NSR	7.1	543	167954035	280	155144454	0.9237	115356628	115352784	4342569	0.0259	MANGT_025_RPE	6.5	198	54731826	263	47808148	0.8735	32783813	32781550	261434	0.0048
MANGT_026	MANGT_026_WGS	29.6	XX	81317091101	88.53	1.59	1.99	93.74	3938976	4858229	MANGT_026_NSR	7.9	432	123115239	274	110600057	0.8983	81442173	81438899	5427245	0.0441
MANGT_027	MANGT_027_WGS	40.94	XY	112387000000	92.2	1.6	1.98	94.36	3936128	4870499	MANGT_027_NSR	8.3	216	162567631	278	143518494	0.8828	113244077	113238707	9471326	0.0583	MANGT_027_RPE	7.1	85.2	45645085	276	39969573	0.8757	28714465	28713048	2397669	0.0525
MANGT_028	MANGT_028_WGS	32.22	XY	88244517665	81.12	1.58	1.99	94.12	3943885	4863506	MANGT_028_NSR	7.7	140	129380455	273	116042561	0.8969	93844067	93840510	2994208	0.0231	MANGT_028_RPE	6.8	102	41531098	272	37332866	0.8989	27663071	27662220	1178807	0.0284
MANGT_029	MANGT_029_WGS	33.03	XY	89943852225	83.88	1.61	1.99	94.24	3934232	4854907	MANGT_029_NSR	7.5	211	149395019	272	135243490	0.9053	99406462	99403020	1608421	0.0108	MANGT_029_RPE	6.5	77.3	60320921	255	47096551	0.7808	26631641	26629721	188736	0.0031
MANGT_030	MANGT_030_WGS	30.61	XY	83248117083	87.16	1.6	1.98	94.22	3932877	4851262	MANGT_030_NSR	6.5	427	133722807	274	120343424	0.8999	81273342	81268674	5267051	0.0394	MANGT_030_RPE	6.6	142	88641255	273	79650009	0.8986	59698194	59695027	1087395	0.0123
MANGT_031	MANGT_031_WGS	33.92	XY	90895910390	88.45	1.63	1.99	94	3917049	4840951	MANGT_031_NSR	8.1	276	148750676	276	133313297	0.8962	93018727	93013824	7082546	0.0476	MANGT_031_RPE	7.1	44	80443557	267	67157244	0.8348	46142177	46138758	736569	0.0092
MANGT_032	MANGT_032_WGS	44.58	XY	119797000000	92.52	1.6	1.98	94.33	3923498	4856432	MANGT_032_NSR	8	208	172314791	273	157145258	0.912	129947488	129943487	4587998	0.0266	MANGT_032_RPE	7.5	41.2	77017920	274	67731476	0.8794	52213216	52210791	3080045	0.04
MANGT_033	MANGT_033_WGS	42.52	XX	119416000000	93.23	1.6	1.98	93.88	3973244	4922462	MANGT_033_NSR	8	216	274908901	265	246547723	0.8968	173067601	173060466	3603757	0.0131	MANGT_033_RPE	8.1	105	106804276	278	89349577	0.8366	70393397	70387292	6715551	0.0629
MANGT_034	MANGT_034_WGS	35.42	XY	94930721422	90.86	1.6	1.99	94.3	3940604	4872760	MANGT_034_NSR	7.6	274	147508207	275	130363562	0.8838	96783198	96778931	6129411	0.0416	MANGT_034_RPE	6.8	49.4	71779925	279	50955387	0.7099	36894522	36883834	2322880	0.0324
MANGT_035	MANGT_035_WGS	35.81	XY	96041322846	90.78	1.62	1.99	94.25	3927959	4853850	MANGT_035_NSR	7.9	198	156733016	280	137175023	0.8752	103927010	103921858	9430016	0.0602	MANGT_035_RPE	7.4	123	89284357	270	76004507	0.8513	58152706	58148327	2961304	0.0332
MANGT_036	MANGT_036_WGS	52.46	XY	139430000000	94.19	1.57	1.98	94.62	3905973	4850413												MANGT_036_RPE	6.8	14.9	76648426	263	66069507	0.862	44469130	44467171	399852	0.0052
MANGT_037	MANGT_037_WGS	32.3	XY	89914998137	83.96	1.57	1.99	94.27	3918294	4837351	MANGT_037_NSR	7.3	333	148936880	265	133239798	0.8946	92506982	92502644	3890352	0.0261	MANGT_037_RPE	6.4	134	95152729	269	75081740	0.7891	51751972	51739216	2843259	0.0299
MANGT_038	MANGT_038_WGS	35.31	XY	95157429279	89.74	1.59	1.99	94.25	3923741	4849065	MANGT_038_NSR	7.8	261	140476114	275	123141696	0.8766	84905985	84901276	8124587	0.0578	MANGT_038_RPE	7.8	122	65877874	275	57610608	0.8745	42383054	42380614	3109862	0.0472
MANGT_039	MANGT_039_WGS	22.5	XY	62326996993	71.9	1.55	1.99	94.17	3923479	4830577	MANGT_039_NSR	8.1	202	129525469	272	114729646	0.8858	81325274	81321291	5960618	0.046	MANGT_039_RPE	8.2	116	106419255	279	94527823	0.8883	72014028	72009913	4000261	0.0376
MANGT_040	MANGT_040_WGS	32.3	XY	87085837940	91.4	1.57	1.98	94.57	3925005	4863380												MANGT_040_RPE	7.3	49.5	77301984	270	67511057	0.8733	47115101	47112977	757581	0.0098
MANGT_041	MANGT_041_WGS	32.04	XY	88072752134	82.08	1.57	1.99	94.16	3898851	4812030	MANGT_041_NSR	7.6	174	124628467	275	114514917	0.9189	82795583	82791780	2087074	0.0167	MANGT_041_RPE	6.7	131	114897439	271	94094781	0.8189	65292058	65276875	5462008	0.0475
MANGT_042	MANGT_042_WGS	42.64	XX	119175000000	92.68	1.59	1.99	93.89	3953311	4894898	MANGT_042_NSR	7.3	140	146683562	272	134190944	0.9148	107025742	107021857	1459632	0.01	MANGT_042_RPE	6.9	108	167174125	282	145424949	0.8699	112539802	112535200	2846006	0.017
MANGT_043	MANGT_043_WGS	35.16	XX	96300885943	92.44	1.62	1.99	93.77	3955899	4887615	MANGT_043_NSR	7.4	178	152838499	277	131281868	0.859	100569740	100563401	7701859	0.0504	MANGT_043_RPE	7.1	57.3	41886634	275	36763174	0.8777	28003683	28002276	1676489	0.04
MANGT_044	MANGT_044_WGS	24.55	XX	67338158936	82.5	1.61	1.99	93.69	3947228	4855450	MANGT_044_NSR	7.5	159	179419093	261	157999655	0.8806	110788416	110782524	4378306	0.0244	MANGT_044_RPE	7.6	67.4	91085306	275	75221248	0.8258	55565952	55557217	4067615	0.0447
MANGT_045	MANGT_045_WGS	26.24	XY	71041931928	82.43	1.57	1.99	94.14	3914245	4821270	MANGT_045_NSR	7.9	212	167496988	267	148658428	0.8875	107989563	107982930	4344657	0.0259	MANGT_045_RPE	8	46.4	79598931	270	65993204	0.8291	48102282	48095220	2472474	0.0311
MANGT_046	MANGT_046_WGS	40.26	XY	109419000000	92.02	1.6	1.99	94.32	3943883	4886594	MANGT_046_NSR	7.9	211	120408700	275	112102207	0.931	92798520	92795419	1479986	0.0123	MANGT_046_RPE	6.4	44	47002600	271	39684763	0.8443	30221168	30218538	1283869	0.0273
MANGT_047	MANGT_047_WGS	36.26	XX	98929217055	92.75	1.58	1.98	93.89	3948956	4877804	MANGT_047_NSR	7.9	294	163031359	275	147178187	0.9028	109049995	109045268	6872923	0.0422	MANGT_047_RPE	7.7	31.3	73211312	271	57280709	0.7824	41462389	41449371	2484325	0.0339
MANGT_048	MANGT_048_WGS	30	XX	83357401579	81.36	1.57	1.99	93.82	3936633	4856081	MANGT_048_NSR	7.4	87.8	138205822	273	118146308	0.8549	80615329	80609532	7420519	0.0537	MANGT_048_RPE	6.8	48.3	151678674	271	95629827	0.6305	61525554	61482621	3119929	0.0206
MANGT_049	MANGT_049_WGS	50.38	XX	141203000000	93.43	1.64	1.98	93.89	3986126	4942448	MANGT_049_NSR	7.5	445	123281084	275	110617507	0.8973	83040903	83036855	5366102	0.0435	MANGT_049_RPE	7.5	86.9	69753504	274	62083050	0.89	45198358	45196159	2597235	0.0372
MANGT_050	MANGT_050_WGS	30.78	XX	84673246637	90.63	1.61	1.99	93.91	3964669	4891319	MANGT_050_NSR	6.5	79.2	136494208	267	122204740	0.8953	92023724	92019568	1841067	0.0135	MANGT_050_RPE	7.2	61.1	83627723	273	62316542	0.7452	44270909	44257111	1839587	0.022
MANGT_051	MANGT_051_WGS	36.19	XY	98173797692	90.45	1.6	1.99	94.31	3930313	4858391	MANGT_051_NSR	8.3	295	141604107	277	125912421	0.8892	96937922	96934473	7676642	0.0542	MANGT_051_RPE	7.2	94.1	89540246	273	76853190	0.8583	54688709	54684172	3335864	0.0373
MANGT_052	MANGT_052_WGS	34.92	XY	95720866185	85.26	1.62	1.99	94.16	3938034	4861829	MANGT_052_NSR	7.2	301	138776444	273	129155721	0.9307	94912403	94908765	1273885	0.0092	MANGT_052_RPE	6.7	72.2	113731746	274	95767252	0.842	65228160	65221160	2999312	0.0264
MANGT_053	MANGT_053_WGS	27.58	XX	76250172562	88.01	1.59	1.99	93.81	3958640	4879237	MANGT_053_NSR	8.4	160	184879171	274	162929754	0.8813	122460216	122454413	8262140	0.0447
MANGT_054	MANGT_054_WGS	28.37	XY	78680740976	85.58	1.6	1.99	94.25	3940621	4866275	MANGT_054_NSR	8.6	111	113783465	269	104585200	0.9192	86212521	86209724	2142602	0.0188	MANGT_054_RPE	8.2	47.6	16990689	276	14672210	0.8635	10584507	10583715	625788	0.0368
MANGT_055	MANGT_055_WGS	44.24	XY	116674000000	92.34	1.6	1.99	94.18	3921563	4852031	MANGT_055_NSR	8.1	126	171864210	272	154878723	0.9012	108887965	108883138	4417134	0.0257	MANGT_055_RPE	7.3	69.3	47188451	271	37644788	0.7978	25906434	25899776	1536125	0.0326
MANGT_056	MANGT_056_WGS	92.21	XX	255069000000	94.03	1.56	1.97	93.96	3956068	4920769												MANGT_056_RPE		9.16	81831400	266	70511686	0.8617	42551190	42549051	348863	0.0043
MANGT_057	MANGT_057_WGS	36.19	XX	98633734458	92.84	1.57	1.99	93.91	3947793	4878587	MANGT_057_NSR	8.4	235	148385963	277	135936133	0.9161	97817885	97814026	4997139	0.0337	MANGT_057_RPE	7.7	51.4	51909950	270	43795240	0.8437	29584057	29581849	2006372	0.0387
MANGT_058	MANGT_058_WGS	33.01	XY	90379358738	88.69	1.56	1.98	94.33	3923252	4842077	MANGT_058_NSR	7.9	364	141855656	266	125752411	0.8865	97303646	97299876	3564846	0.0251	MANGT_058_RPE	7.1	22.4	38238521	264	28320321	0.7406	18394660	18387776	490060	0.0128
MANGT_059	MANGT_059_WGS	29.92	XX	83159349307	89.69	1.58	1.98	93.89	3952319	4873591	MANGT_059_NSR	8.1	79.2	139343559	268	125505074	0.9007	95850655	95847015	3156003	0.0226	MANGT_059_RPE	7.6	75.5	70659851	267	61783722	0.8744	43318567	43315719	896189	0.0127
MANGT_060	MANGT_060_WGS	46.93	XY	125421000000	93.46	1.65	1.99	94.3	3953450	4907008	MANGT_060_NSR		0	216997953	274	196388082	0.905	137311642	137304836	7589562	0.035	MANGT_060_RPE	7.3	18.8	114489331	269	99497540	0.8691	66575326	66571208	1095113	0.0096
MANGT_061	MANGT_061_WGS	24.16	XY	66461374276	76.84	1.58	1.99	94.39	3922565	4826948	MANGT_061_NSR	8.3	323	141440881	276	123947149	0.8763	94474471	94469398	6983614	0.0494	MANGT_061_RPE	7.1	40	102782830	273	79858226	0.777	56905280	56889882	2632569	0.0256
MANGT_062	MANGT_062_WGS	36.39	XX	101667000000	92.7	1.59	1.98	93.81	3962383	4904803												MANGT_062_RPE	7.2	56.2	76866273	273	60629460	0.7888	45730492	45718806	3208755	0.0417
MANGT_063	MANGT_063_WGS	34.85	XY	97174213091	85.51	1.6	1.98	94.22	3954312	4881968	MANGT_063_NSR	8.2	300	167955008	276	153098586	0.9115	123237503	123233053	2772345	0.0165	MANGT_063_RPE	6.9	51.4	68594583	274	59723693	0.8707	46714900	46712463	2811275	0.041
MANGT_064	MANGT_064_WGS	33.16	XX	91689057856	91.6	1.59	1.99	93.75	3941717	4869219	MANGT_064_NSR	7.2	164	142692601	265	124684224	0.8738	85770472	85765643	4401134	0.0308	MANGT_064_RPE	7.2	36	87270882	271	64882002	0.7435	41879779	41862089	1652437	0.0189
MANGT_065	MANGT_065_WGS	44.83	XX	125187000000	93.3	1.57	1.98	93.81	3957747	4904511	MANGT_065_NSR	8.2	172	136286543	270	124910981	0.9165	99388623	99384497	426554	0.0031	MANGT_065_RPE	6.8	30.7	40236916	265	29384394	0.7303	18161603	18151782	889071	0.0221
MANGT_066	MANGT_066_WGS	40.76	XY	110904000000	92.02	1.58	1.99	94.28	3917100	4852592												MANGT_066_RPE	6.8	94.5	126969051	275	98923715	0.7791	72137153	72119096	4219811	0.0332
MANGT_067	MANGT_067_WGS	37.15	XY	103307000000	91.01	1.59	1.98	94.3	3941892	4879529	MANGT_067_NSR	8.1	131	124719922	271	109221738	0.8757	80673289	80669528	5964745	0.0478	MANGT_067_RPE	7.2	60.6	49368884	272	40799305	0.8264	27966490	27961490	1073412	0.0217
MANGT_068	MANGT_068_WGS	36.86	XX	100427000000	92.69	1.6	1.98	93.82	3970703	4900786	MANGT_068_NSR	7.2	306	158395739	266	140402445	0.8864	109032827	109028816	4153420	0.0262	MANGT_068_RPE	7.5	24	36439107	265	31120589	0.854	21367337	21365197	960155	0.0263
MANGT_069	MANGT_069_WGS	33.06	XY	88738702508	90.62	1.57	1.99	94.29	3946484	4875397	MANGT_069_NSR	7.3	396	145332158	274	126093745	0.8676	92461517	92456270	5476671	0.0377
MANGT_070	MANGT_070_WGS	29.59	XY	79764421248	86.01	1.56	1.99	94.28	3920429	4836302	MANGT_070_NSR	7.1	280	141793552	274	128255661	0.9045	94236488	94231851	4862025	0.0343	MANGT_070_RPE	7.1	176	92960324	272	82369866	0.8861	60254150	60251115	4244014	0.0457
MANGT_071	MANGT_071_WGS	38.65	XY	103921000000	91.67	1.59	1.98	94.2	3905817	4828901	MANGT_071_NSR	7.6	247	165232838	275	149836368	0.9068	111743751	111739220	4001213	0.0242	MANGT_071_RPE	7.2	51.9	103166580	273	82540360	0.8001	58716696	58705912	3966838	0.0385
MANGT_072	MANGT_072_WGS	24.85	XX	68637782068	82.83	1.56	1.99	93.7	3945017	4855475	MANGT_072_NSR	8.2	337	181814595	268	161873261	0.8903	120447121	120440414	6591357	0.0363	MANGT_072_RPE	7.7	80.2	64522620	274	56592426	0.8771	42456734	42453879	2802608	0.0434
MANGT_073	MANGT_073_WGS	25.16	XX	70193787538	83.81	1.57	1.99	93.79	3949075	4870660	MANGT_073_NSR	7.8	181	140580473	272	130603986	0.929	101214999	101211553	1240942	0.0088	MANGT_073_RPE	6.9	108	69378044	273	57405055	0.8274	40135358	40128841	2331462	0.0336
MANGT_074	MANGT_074_WGS	34.79	XX	96040431710	92.94	1.6	1.98	93.89	3979141	4919658	MANGT_074_NSR	8.3	292	149105725	274	128199245	0.8598	98866985	98861883	6700854	0.0449	MANGT_074_RPE	5	71.6	72457570	277	64504541	0.8902	51705726	51703586	2498174	0.0345
MANGT_075	MANGT_075_WGS	29.43	XX	82867897837	89.43	1.63	1.98	93.93	3979918	4911247	MANGT_075_NSR	8.6	216	145493305	276	132629031	0.9116	113131048	113127620	6363883	0.0437	MANGT_075_RPE	7.3	30.2	34904273	252	27698371	0.7936	21017560	21016298	961153	0.0275
MANGT_076	MANGT_076_WGS	29.54	XX	84840538360	80.21	1.59	1.99	93.98	3969386	4892388	MANGT_076_NSR	7.9	708	146077428	276	132257877	0.9054	106805584	106800450	2684526	0.0184
MANGT_077	MANGT_077_WGS	31.27	XY	84093803608	86.86	1.62	1.99	94.25	3919423	4838802	MANGT_077_NSR	8.4	62.6	152459608	271	132665002	0.8702	103809878	103803510	4221396	0.0277	MANGT_077_RPE	7.1	28.6	134626365	266	95767644	0.7114	62442509	62417646	1911360	0.0142
MANGT_078	MANGT_078_WGS	33.88	XY	93432332884	83.62	1.63	1.99	94.22	3931699	4852819	MANGT_078_NSR	7.8	159	134205993	276	119007940	0.8868	88978166	88973232	5634680	0.042	MANGT_078_RPE	6.7	44.2	175951344	275	151040535	0.8584	108546338	108537526	9374449	0.0533
MANGT_079	MANGT_079_WGS	42.38	XX	117215000000	91.87	1.61	1.99	93.81	3964603	4902844	MANGT_079_NSR	7.5	80.4	156928297	276	143066062	0.9117	105411535	105408195	2618207	0.0167	MANGT_079_RPE	6.9	89.9	115643121	274	85574047	0.74	56055562	56031872	4684531	0.0405
MANGT_080	MANGT_080_WGS	33.22	XY	91304001267	88.85	1.59	1.98	94.33	3926782	4850700	MANGT_080_NSR	8.3	135	139419736	276	125020280	0.8967	102073556	102068131	4579086	0.0328	MANGT_080_RPE	6.5	67.1	103450500	270	86545867	0.8366	68076839	68068689	3971073	0.0384
MANGT_081	MANGT_081_WGS	53.63	XY	145590000000	94.14	1.6	1.98	94.52	3925400	4876826	MANGT_081_NSR	7.6	337	145106595	276	130098988	0.8966	90453470	90447811	3702644	0.0255	MANGT_081_RPE		7.7	68444551	265	61644623	0.9007	39327763	39324566	210023	0.0031
MANGT_082	MANGT_082_WGS	45.33	XY	124562000000	91.26	1.57	1.99	94.33	3912271	4843537	MANGT_082_NSR	7.2	494	138201164	270	125556657	0.9085	93936971	93933578	1809203	0.0131
MANGT_083	MANGT_083_WGS	33.19	XY	89142214136	88.59	1.62	1.99	94.27	3927110	4845677	MANGT_083_NSR	6.8	987	135080165	272	121572586	0.9	96330772	96326846	4396493	0.0325	MANGT_083_RPE	6.6	39.8	98253398	273	69992368	0.7124	44850061	44826660	2521886	0.0257
MANGT_084	MANGT_084_WGS	32.45	XX	88270011747	90.98	1.6	1.99	93.8	3960650	4889320	MANGT_084_NSR	7.1	296	147259197	274	133255902	0.9049	99942722	99938305	3366551	0.0229
MANGT_085	MANGT_085_WGS	24.41	XY	65431365605	86.66	1.61	1.99	94.63	3927065	4852397	MANGT_085_NSR	7.5	248	144646402	274	127261235	0.8798	88229030	88224428	6779732	0.0469
MANGT_086	MANGT_086_WGS	41.22	XY	112214000000	91.71	1.61	1.98	94.22	3933930	4870203	MANGT_086_NSR	7.7	130	127189769	273	116043859	0.9124	97407874	97404942	967098	0.0076	MANGT_086_RPE	6.3	35.2	84380381	269	68555420	0.8125	49714910	49706974	2240998	0.0266
MANGT_087	MANGT_087_WGS	35.23	XY	94397771254	90.68	1.6	1.99	94.29	3905169	4831113	MANGT_087_NSR	7.5	581	151273505	276	137526684	0.9091	105635877	105632599	5479495	0.0362
MANGT_088	MANGT_088_WGS	18.2	XX	52591955385	49.69	1.55	1.99	93.55	3912760	4782189	MANGT_088_NSR	7	73.5	141344189	273	127222571	0.9001	89426853	89423163	2935148	0.0208	MANGT_088_RPE	6.7	91.5	80580102	270	55279371	0.686	34080363	34059692	1449070	0.018
MANGT_089	MANGT_089_WGS	22.11	XY	60302368122	72.42	1.59	1.99	94.23	3929793	4828379	MANGT_089_NSR	8.5	284	160930610	278	144044122	0.8951	104064865	104060662	6554340	0.0407	MANGT_089_RPE	7.7	54.7	137045045	279	99590666	0.7267	70731393	70712147	3696149	0.027
MANGT_090	MANGT_090_WGS	36.71	XY	99513082325	91.87	1.6	1.99	94.38	3942215	4877413	MANGT_090_NSR	8.2	306	167639197	271	150812134	0.8996	111912032	111907240	6987474	0.0417	MANGT_090_RPE	6.5	33.5	87416400	265	72507201	0.8294	52923517	52917611	2279161	0.0261
MANGT_091	MANGT_091_WGS	32.34	XX	91624797383	82.94	1.61	1.99	93.83	3981236	4911474	MANGT_091_NSR	8.4	127	162742899	274	145778979	0.8958	115069177	115062562	1857378	0.0114
MANGT_092	MANGT_092_WGS	26	XY	70922061245	82.43	1.6	1.99	94.17	3931640	4842205	MANGT_092_NSR	8.1	108	152110634	271	138399557	0.9099	103525044	103520430	4206862	0.0277	MANGT_092_RPE	7.1	41.7	53807912	271	39509626	0.7343	23983719	23971042	1014554	0.0189
MANGT_093	MANGT_093_WGS	28.82	XY	79395070631	77.32	1.62	1.99	94.28	3925966	4839273	MANGT_093_NSR	7.9	68.6	146393389	274	133041638	0.9088	104343736	104339066	1354721	0.0093	MANGT_093_RPE	6.7	64.8	67250605	269	45663110	0.679	28780679	28762373	1429274	0.0213
MANGT_094	MANGT_094_WGS	26.93	XY	74308654409	82.58	1.58	1.99	94.1	3926984	4846281	MANGT_094_NSR	8.3	244	135307382	270	118076643	0.8727	85441137	85436923	6569690	0.0486	MANGT_094_RPE	7.3	69.4	79247572	273	60320558	0.7612	39390045	39375531	2109701	0.0266
MANGT_095	MANGT_095_WGS	30.11	XY	83436660972	79.76	1.61	1.99	94.33	3946313	4866998	MANGT_095_NSR	8.3	104	131135565	274	116136156	0.8856	97420650	97416117	2296288	0.0175	MANGT_095_RPE	6.5	21.8	41115550	266	31121543	0.7569	19608992	19601822	807132	0.0196
MANGT_096	MANGT_096_WGS	34.02	XY	92404839569	89.15	1.59	1.99	94.15	3936357	4861309	MANGT_096_NSR	7.8	212	272646706	267	246777801	0.9051	167126331	167115530	4615750	0.0169	MANGT_096_RPE	7.3	56.3	81912736	268	67313968	0.8218	52458067	52452711	4048785	0.0494
MANGT_097	MANGT_097_WGS	44.91	XY	121118000000	92.43	1.57	1.99	94.21	3923644	4862455												MANGT_097_RPE	6.6	14.3	75962380	263	55644064	0.7325	31567207	31560802	317141	0.0042
MANGT_098	MANGT_098_WGS	27.36	XY	74377150563	83.45	1.59	1.99	94.15	3926053	4836655	MANGT_098_NSR	8.5	98	150958414	270	131649412	0.8721	101424799	101418943	5046461	0.0334	MANGT_098_RPE	7.7	31.9	67513875	269	53855187	0.7977	36148659	36137676	1741030	0.0258
MANGT_099	MANGT_099_WGS	48.19	XX	135545000000	93.05	1.6	1.98	93.81	3972427	4917811	MANGT_099_NSR	7.8	336	151771683	273	135809754	0.8948	114532596	114528064	2153071	0.0142	MANGT_099_RPE	6.6	115	164180494	275	130562047	0.7952	89654558	89633039	8431764	0.0514
MANGT_100	MANGT_100_WGS	33.87	XX	95311678746	87.6	1.61	1.99	93.84	3978741	4911407	MANGT_100_NSR	7.5	272	126063753	277	114385005	0.9074	87602352	87599102	4151580	0.0329	MANGT_100_RPE	6.4	42.5	59262602	263	49664012	0.838	34007199	34002806	1206092	0.0204
MANGT_101	MANGT_101_WGS	34.37	XY	94874984398	84.92	1.62	1.99	94.26	3942884	4868934	MANGT_101_NSR	8	200	158227692	278	145581071	0.9201	119274504	119270819	2566179	0.0162	MANGT_101_RPE	6.8	36.1	48611945	273	34791918	0.7157	22229800	22216839	1046556	0.0215
MANGT_102	MANGT_102_WGS	47.26	XY	130906000000	93.84	1.63	1.98	94.55	3944610	4900043	MANGT_102_NSR	8	328	176944702	277	158777833	0.8973	108701480	108695844	6812150	0.0385	MANGT_102_RPE		9.9	84451474	259	69287450	0.8204	43763873	43760949	360566	0.0043
MANGT_103	MANGT_103_WGS	29.02	XY	80097603610	78.08	1.59	1.99	94.32	3920708	4833074	MANGT_103_NSR	7.2	111	132402630	271	112820839	0.8521	77051951	77045702	1033433	0.0078	MANGT_103_RPE	6.7	71.4	76213284	275	44780546	0.5876	28197103	28169379	1629452	0.0214
MANGT_104	MANGT_104_WGS	19.57	XY	52166312111	57.48	1.56	2	93.82	3893399	4782660	MANGT_104_NSR	7.4	392	146690573	275	136201638	0.9285	108687045	108682616	2144894	0.0146
MANGT_105	MANGT_105_WGS	31.14	XX	86620252802	84.08	1.59	1.99	93.73	3965493	4891235	MANGT_105_NSR	7.9	178	152415865	275	139844384	0.9175	108457200	108453609	1908551	0.0125	MANGT_105_RPE	6.6	51	67226237	266	45867911	0.6823	28692707	28677230	1186530	0.0176
MANGT_107	MANGT_107_WGS	45.55	XX	126490000000	92.79	1.6	1.99	93.84	3968055	4912712	MANGT_107_NSR	7.4	340	158622134	275	146205767	0.9217	113117635	113114252	2154547	0.0136	MANGT_107_RPE	6.6	65.1	107115422	273	65477105	0.6113	35678826	35618443	2419624	0.0226
MANGT_108	MANGT_108_WGS	29.75	XY	82258954839	78.66	1.59	1.99	94.22	3937100	4852806	MANGT_108_NSR	8.2	138	148714616	266	129735719	0.8724	101938328	101933177	5930813	0.0399	MANGT_108_RPE	6.3	78.7	77738957	270	66584856	0.8565	46471265	46466459	2005945	0.0258
MANGT_109	MANGT_109_WGS	23.71	XY	65223632604	77.67	1.6	1.99	94.37	3914014	4826000	MANGT_109_NSR	8	256	135706560	273	116134264	0.8558	88976658	88971516	5946011	0.0438	MANGT_109_RPE	7.7	69	65494317	273	47949390	0.7321	34578238	34563738	3520169	0.0537
MANGT_110	MANGT_110_WGS	29.92	XX	83524404545	82.12	1.6	1.99	93.89	3969126	4892404	MANGT_110_NSR	7.6	77.5	160511517	277	145442659	0.9061	118554042	118549551	2756252	0.0172	MANGT_110_RPE	6.6	74.9	76952902	271	67156965	0.8727	48660403	48657295	2797964	0.0364
MANGT_111	MANGT_111_WGS	46.87	XY	128496000000	91.56	1.63	1.99	94.29	3961067	4904084	MANGT_111_NSR	8.8	188	171664568	276	150685227	0.8778	123256877	123249967	4413153	0.0257	MANGT_111_RPE	6.7	21.6	99670537	272	76496054	0.7675	50599985	50573659	3700576	0.0371
MANGT_112	MANGT_112_WGS	33.62	XY	91872870323	89.34	1.63	1.98	94.28	3916467	4838872	MANGT_112_NSR	8.2	125	144488388	275	124828835	0.8639	93022653	93018392	7794239	0.0539	MANGT_112_RPE	7.2	52.4	86600693	275	64149229	0.7407	45262839	45245440	3870521	0.0447
MANGT_113	MANGT_113_WGS	31.51	XX	87140126405	91.52	1.59	1.99	93.78	3950174	4883181	MANGT_113_NSR	8	227	131570028	274	121953238	0.9269	98884584	98881645	1347678	0.0102	MANGT_113_RPE	6.6	15.3	55037836	265	43651514	0.7931	28637785	28632599	502331	0.0091
MANGT_114	MANGT_114_WGS	31.31	XY	85798601638	91.06	1.59	1.98	94.5	3940721	4883562	MANGT_114_NSR	7.3	495	146154814	280	131647973	0.9007	95523870	95519582	6583505	0.045
MANGT_115	MANGT_115_WGS	41.93	XY	112099000000	92.28	1.59	1.99	94.28	3913160	4840372	MANGT_115_NSR	6.2	1220	166011862	275	147133834	0.8863	94104836	94099419	7784908	0.0469	MANGT_115_RPE	5.8	32.9	59724599	251	49517006	0.8291	27708077	27707024	170476	0.0029
MANGT_116	MANGT_116_WGS	37.14	XY	100520000000	91.38	1.61	1.99	94.28	3929119	4858070	MANGT_116_NSR	7.7	265	154568440	275	135482056	0.8765	103016575	103012939	7070061	0.0457	MANGT_116_RPE	7.6	113	60256920	277	50752477	0.8423	36281072	36277674	1488547	0.0247
MANGT_117	MANGT_117_WGS	28.78	XY	78353248992	88.88	1.58	1.99	94.39	3916672	4835616	MANGT_117_NSR	7.9	277	146895140	272	129686799	0.8829	96002382	95997937	3980720	0.0271	MANGT_117_RPE	6.6	38.7	67674893	280	51504465	0.7611	34574478	34569182	794001	0.0117
MANGT_118	MANGT_118_WGS	40.68	XY	110835000000	91.94	1.64	1.98	94.37	3942488	4880923	MANGT_118_NSR	8.1	617	131810031	259	121407783	0.9211	83003748	83001107	401480	0.003	MANGT_118_RPE	6.5	39.4	66016395	272	55790210	0.8451	41922360	41918284	2239720	0.0339
MANGT_119	MANGT_119_WGS	28.71	XY	77118241429	87.32	1.61	1.98	94.35	3926530	4841600	MANGT_119_NSR	8.3	190	154529744	268	136715420	0.8847	103779265	103774636	4956199	0.0321
MANGT_120	MANGT_120_WGS	40.52	XX	112439000000	92.98	1.63	1.98	93.74	3974811	4915890	MANGT_120_NSR	8.4	268	166957698	274	149528470	0.8956	112350813	112346770	8053373	0.0482	MANGT_120_RPE	7.1	41.5	91499570	274	74405972	0.8132	56921461	56911059	3006975	0.0329
MANGT_121	MANGT_121_WGS	35.24	XY	97471026939	85.81	1.65	1.99	94.37	3929731	4851309	MANGT_121_NSR	8.1	1040	126611283	268	111651417	0.8818	85977284	85973802	3142837	0.0248	MANGT_121_RPE	7.8	71.7	121420168	274	88469362	0.7286	58051799	58023668	5508061	0.0454
MANGT_122	MANGT_122_WGS	23.14	XX	64945645040	79.12	1.6	1.99	93.93	3965587	4887600	MANGT_122_NSR	8.4	83.2	140081745	274	122289805	0.873	89914510	89908458	2614159	0.0187
MANGT_123	MANGT_123_WGS	22.08	XY	61147494957	71.94	1.59	1.99	94.26	3936723	4846627	MANGT_123_NSR	7.1	468	147752012	271	135631508	0.918	100457163	100453279	2227730	0.0151	MANGT_123_RPE	6.6	66.9	111733456	272	78977890	0.7068	50396802	50365756	3371725	0.0302
MANGT_124	MANGT_124_WGS	57.05	XX	158706000000	93.87	1.55	1.98	94.07	3957050	4918564	MANGT_124_NSR	7.4	390	156413674	272	139195675	0.8899	102203399	102198547	6205335	0.0397	MANGT_124_RPE	5.6	21.3	87410054	255	70667833	0.8085	40747328	40742452	265110	0.003
MANGT_125	MANGT_125_WGS	34.51	XY	93922339283	89.43	1.6	1.99	94.19	3930951	4855864	MANGT_125_NSR	7.9	436	134885423	275	121279119	0.8991	102342520	102338495	4193846	0.0311	MANGT_125_RPE	7.7	56.2	93507539	272	74218074	0.7937	53936541	53921739	4326195	0.0463
MANGT_126	MANGT_126_WGS	38.82	XY	106275000000	91.55	1.61	1.98	94.25	3942566	4876203	MANGT_126_NSR	7.6	625	170344059	275	151481916	0.8893	116929725	116922946	5418703	0.0318
MANGT_127	MANGT_127_WGS	21.85	XX	61627430127	73.29	1.59	1.99	93.87	3942004	4850073	MANGT_127_NSR	8	485	121552774	278	107964847	0.8882	79698088	79695023	6315270	0.052	MANGT_127_RPE	7.8	106	72327363	273	62485169	0.8639	48060135	48056615	2672973	0.037
MANGT_128	MANGT_128_WGS	31.8	XX	88449736135	91.72	1.59	1.98	93.77	3956637	4887597	MANGT_128_NSR	7.6	620	165278678	276	147923586	0.895	112889286	112884170	7132039	0.0432	MANGT_128_RPE	7.2	57.8	94830546	281	80139585	0.8451	59843515	59837518	5255784	0.0554
MANGT_129	MANGT_129_WGS	44.01	XX	123070000000	93.23	1.61	1.98	93.75	3968585	4916229	MANGT_129_NSR	8.1	189	128640085	273	112155654	0.8719	78237812	78233195	6373346	0.0495	MANGT_129_RPE	7.1	79.7	101046446	268	68399485	0.6769	43656183	43628938	2474189	0.0245
MANGT_130	MANGT_130_WGS	40.94	XY	113035000000	92.16	1.59	1.98	94.34	3926422	4856972	MANGT_130_NSR	8.2	283	151397971	271	134981085	0.8916	105724633	105720004	4726207	0.0312	MANGT_130_RPE	7.4	48.7	95336989	272	82596847	0.8664	64116065	64110655	3391904	0.0356
MANGT_131	MANGT_131_WGS	35.01	XY	94574671226	91.52	1.57	1.99	94.47	3914623	4838324	MANGT_131_NSR	8.1	289	142157303	271	128030008	0.9006	99905220	99900939	4146614	0.0292	MANGT_131_RPE	4.1	46.5	41386269	261	33460632	0.8085	20479058	20476164	719141	0.0174
MANGT_132	MANGT_132_WGS	33.97	XY	90816589814	89.97	1.59	1.99	94.28	3935821	4856425	MANGT_132_NSR	7.2	215	160444677	275	145433701	0.9064	98976669	98972224	5387098	0.0336	MANGT_132_RPE	7.5	103	63090906	279	51457229	0.8156	37466978	37459704	3190092	0.0506
MANGT_133	MANGT_133_WGS	53.8	XX	146394000000	93.74	1.61	1.98	94.04	3959597	4919979	MANGT_133_NSR	5.4	17.4	205419283	267	186675057	0.9088	135320947	135314907	1217687	0.0059	MANGT_133_RPE		9.24	79098035	262	68375822	0.8644	43428577	43426868	444797	0.0056
MANGT_134	MANGT_134_WGS	34.16	XX	92773568738	92.36	1.59	1.99	93.91	3950493	4883360	MANGT_134_NSR	7.9	403	159477000	264	140388172	0.8803	104463111	104458599	6614938	0.0415	MANGT_134_RPE	5.5	39.8	55143806	276	45374628	0.8228	34624244	34619653	1542309	0.028
MANGT_135	MANGT_135_WGS	37.59	XX	103571000000	93.07	1.57	1.98	93.81	3943489	4882145	MANGT_135_NSR	7.4	542	141018685	275	124204943	0.8808	91703777	91700079	6129875	0.0435	MANGT_135_RPE	5.2	41.8	78049128	273	46814448	0.5998	28858058	28835763	851288	0.0109
MANGT_136	MANGT_136_WGS	25.07	XY	68758901502	80.34	1.6	1.99	94.11	3945016	4858537	MANGT_136_NSR	8.4	152	160946403	274	141878028	0.8815	107511737	107505402	5037323	0.0313	MANGT_136_RPE	7.4	40.5	60489595	271	52051031	0.8605	39467763	39464962	2051737	0.0339
MANGT_137	MANGT_137_WGS	42.8	XX	118714000000	93.37	1.61	1.98	93.91	3978448	4937730												MANGT_137_RPE	6.5	28.3	68849498	262	59788420	0.8684	44145029	44143453	1086031	0.0158
MANGT_138	MANGT_138_WGS	36.07	XY	97800341084	90.99	1.6	1.98	94.33	3913746	4838906	MANGT_138_NSR	8.5	230	164183765	268	143030048	0.8712	112537399	112531937	4278315	0.0261	MANGT_138_RPE	8.4	34.8	99877173	246	89478198	0.8959	66401197	66398612	138787	0.0014
MANGT_139	MANGT_139_WGS	37.19	XY	100257000000	91.92	1.61	1.98	94.36	3944568	4879945	MANGT_139_NSR	7.8	336	143747738	272	119922152	0.8343	83914168	83907708	7325564	0.051	MANGT_139_RPE	4.7	12.5	78332431	278	60671295	0.7745	41511921	41505117	914227	0.0117
MANGT_140	MANGT_140_WGS	77.18	XY	206579000000	94.21	1.57	1.98	94.26	3926803	4881090	MANGT_140_NSR	8	424	138815224	279	123237745	0.8878	89897187	89892597	5914104	0.0426	MANGT_140_RPE	7.3	20.6	65872107	253	47496561	0.721	28578942	28574199	354176	0.0054
MANGT_141	MANGT_141_WGS	23.32	XY	62570061758	74.95	1.57	1.99	94.15	3925909	4826008	MANGT_141_NSR	7.4	71.4	155732626	269	135699444	0.8714	97163726	97158100	4168155	0.0268
MANGT_142	MANGT_142_WGS	41.88	XY	113777000000	93.14	1.61	1.98	94.49	3930026	4878184												MANGT_142_RPE	6.6	13.3	81807714	257	72144827	0.8819	53169300	53167266	233603	0.0029
MANGT_143	MANGT_143_WGS	51.84	XY	143132000000	94.11	1.6	1.98	94.57	3934458	4887134	MANGT_143_NSR	7.9	498	147855909	279	131507388	0.8894	93463858	93459074	7825794	0.0529	MANGT_143_RPE	7.8	14.5	73242508	265	59930260	0.8182	41521402	41517844	419818	0.0057
MANGT_144	MANGT_144_WGS	35.01	XX	96772853102	92.43	1.58	1.98	93.88	3960618	4893830	MANGT_144_NSR	7.9	156	148758555	275	135638830	0.9118	100015088	100010957	4726681	0.0318	MANGT_144_RPE	7.3	32.3	88846690	267	74803628	0.8419	53147958	53144519	4404819	0.0496
MANGT_145	MANGT_145_WGS	23.54	XX	65092116623	88.67	1.63	1.98	94.01	4002053	4945266	MANGT_145_NSR	7.8	494	145903175	278	134041930	0.9187	91512162	91507337	4237011	0.029	MANGT_145_RPE	7.2	18	73159912	258	60247016	0.8235	37360368	37357416	481267	0.0066
MANGT_146	MANGT_146_WGS	39.53	XX	108169000000	93.47	1.6	1.98	94.05	3957154	4909794												MANGT_146_RPE	5.9	24.8	88745374	266	73196212	0.8248	48272266	48268512	549945	0.0062
MANGT_147	MANGT_147_WGS	25.13	XY	69392156150	67.06	1.57	1.99	94.16	3894734	4791996	MANGT_147_NSR	7.8	249	154532319	270	137586549	0.8903	106440963	106436437	5434466	0.0352	MANGT_147_RPE	6.8	116	106314317	273	85563484	0.8048	60854902	60844342	3694538	0.0348
MANGT_148	MANGT_148_WGS	30.74	XX	85413289647	90.11	1.63	1.98	93.86	3961913	4889892	MANGT_148_NSR	7.7	382	147962675	275	134263695	0.9074	97432433	97427870	4776399	0.0323
MANGT_149	MANGT_149_WGS	29.8	XX	83800327442	82.32	1.57	1.99	93.95	3941120	4859333	MANGT_149_NSR	8.2	147	134965308	270	119004426	0.8817	93546268	93542624	5079893	0.0376	MANGT_149_RPE	6.8	36.2	98628088	263	66026868	0.6695	44199605	44178315	1763182	0.0179
MANGT_150	MANGT_150_WGS	43.86	XY	121618000000	93.57	1.61	1.98	94.55	3935459	4886402												MANGT_150_RPE		4.57	74101572	261	64763509	0.874	41690412	41686209	349815	0.0047
MANGT_151	MANGT_151_WGS	27.44	XY	75735184344	84.73	1.61	1.99	94.35	3934555	4854355	MANGT_151_NSR	8.3	366	153029590	270	137096613	0.8959	100793595	100789973	8058792	0.0527	MANGT_151_RPE	8.3	45.4	98637436	280	88076351	0.8929	73511419	73509228	5547260	0.0562
MANGT_152	MANGT_152_WGS	17.93	XX	50886616651	54.2	1.57	1.99	93.99	3944284	4833383	MANGT_152_NSR	7.5	205	123403189	271	113743342	0.9217	86426293	86423444	687916	0.0056	MANGT_152_RPE	6.3	36.9	39460482	272	32209647	0.8163	21003462	21001158	848016	0.0215
MANGT_153	MANGT_153_WGS	37.23	XX	103366000000	93.15	1.59	1.99	93.9	3957317	4898747	MANGT_153_NSR	7.4	280	145160033	274	129706719	0.8935	94253880	94250035	5555216	0.0383
MANGT_154	MANGT_154_WGS	30.09	XX	83754301689	89.71	1.59	1.99	93.77	3957153	4879966	MANGT_154_NSR	6.8	728	159358158	273	142412222	0.8937	92465583	92459686	4607346	0.0289	MANGT_154_RPE	6.7	45.2	79088000	267	55359554	0.7	35425763	35401630	1975891	0.025
MANGT_155	MANGT_155_WGS	48.42	XY	131849000000	91.72	1.62	1.98	94.21	3906404	4839054	MANGT_155_NSR	8.3	173	183269127	272	164679525	0.8986	137628401	137622571	2596436	0.0142	MANGT_155_RPE	6.8	78.9	101728894	270	84182548	0.8275	59684240	59675364	4410453	0.0434
MANGT_156	MANGT_156_WGS	32.83	XY	89189904512	88.75	1.6	1.99	94.42	3897734	4816575	MANGT_156_NSR	7.6	339	144478369	273	128134492	0.8869	92978205	92974835	7061952	0.0489
MANGT_157	MANGT_157_WGS	38.36	XY	104519000000	92.35	1.57	1.98	94.47	3916258	4846557	MANGT_157_NSR	8.2	436	136816827	262	119958727	0.8768	92650872	92646596	6021598	0.044	MANGT_157_RPE	6.5	27.6	59560427	274	51660414	0.8674	40772063	40768503	1505910	0.0253
MANGT_158	MANGT_158_WGS	31.02	XY	86216571404	79.45	1.58	1.99	94.43	3930277	4845296	MANGT_158_NSR	8	77.3	112311934	259	97523554	0.8683	76828507	76825486	3149004	0.028
MANGT_159	MANGT_159_WGS	31.78	XX	87642493495	91.02	1.61	1.99	93.89	3971156	4899275	MANGT_159_NSR	6.9	287	137934996	273	122089095	0.8851	86625030	86620823	5269221	0.0382	MANGT_159_RPE	6.5	76.7	66228610	272	52438913	0.7918	36329861	36321449	2302109	0.0348
MANGT_160	MANGT_160_WGS	40.75	XY	111046000000	92.06	1.6	1.98	94.3	3936044	4869901	MANGT_160_NSR	8.1	287	188917941	277	165755756	0.8774	121447802	121442396	10255821	0.0543	MANGT_160_RPE	7.1	48.4	60742705	270	49503735	0.815	32899120	32892948	1380493	0.0227
MANGT_161	MANGT_161_WGS	33.23	XX	92544038508	92.91	1.6	1.98	94.07	3974959	4915615	MANGT_161_NSR	7.6	505	143194934	276	127471450	0.8902	92108098	92104732	7100660	0.0496	MANGT_161_RPE	6.7	44.2	69745006	280	61367964	0.8799	45472218	45469855	1874968	0.0269
MANGT_162	MANGT_162_WGS	37.98	XY	103522000000	92.26	1.59	1.98	94.45	3910080	4836838	MANGT_162_NSR	8.7	98.6	164025523	277	133462358	0.8137	110661604	110653580	6394707	0.039	MANGT_162_RPE	5.4	49.7	62769360	281	56363279	0.8979	39823835	39822057	1028758	0.0164
MANGT_163	MANGT_163_WGS	27.73	XY	75619419169	89.33	1.56	1.98	94.37	3929753	4864659	MANGT_163_NSR	7.2	412	156092622	275	139378523	0.8929	100928830	100924002	7035819	0.0451	MANGT_163_RPE	7.9	16.7	84360020	266	70620086	0.8371	49352319	49349833	608550	0.0072
MANGT_164	MANGT_164_WGS	39.06	XX	108833000000	93.28	1.62	1.98	94	3953202	4894673	MANGT_164_NSR	8.6	266	135754607	257	116554100	0.8586	88028689	88024715	5728480	0.0422	MANGT_164_RPE	8	87.8	83156018	277	75575003	0.9088	58820675	58817993	2351630	0.0283
MANGT_165	MANGT_165_WGS	38.1	XX	105552000000	93.15	1.58	1.98	93.87	3941728	4877308	MANGT_165_NSR	8	509	150482850	274	135118817	0.8979	106117754	106114462	7235321	0.0481	MANGT_165_RPE	5.4	49.4	59731429	278	50470648	0.845	38232808	38230084	1621406	0.0271
MANGT_166	MANGT_166_WGS	33.72	XX	93769778756	91.83	1.58	1.98	93.79	3956975	4888080	MANGT_166_NSR	8.1	176	192538742	273	170641866	0.8863	142136980	142132955	8186838	0.0425	MANGT_166_RPE	7.5	46.5	63854478	268	55216912	0.8647	41775730	41773365	1945510	0.0305
MANGT_167	MANGT_167_WGS	38.34	XX	106426000000	93.22	1.61	1.98	93.81	3961728	4913958	MANGT_167_NSR	7.6	198	148812229	270	131638947	0.8846	99617960	99614427	5907734	0.0397	MANGT_167_RPE	8.2	14	57631391	262	46405030	0.8052	28321448	28318895	302070	0.0052
MANGT_168	MANGT_168_WGS	38.07	XY	104892000000	90.77	1.63	1.98	94.33	3940760	4870574	MANGT_168_NSR	7.9	282	149596765	270	130477056	0.8722	94192754	94188522	5832256	0.039	MANGT_168_RPE	7.2	73.1	81516071	268	50431199	0.6187	29905056	29880585	1111248	0.0136
MANGT_169	MANGT_169_WGS	69.78	XY	193008000000	94.19	1.59	1.98	94.35	3915700	4858852	MANGT_169_NSR	8.4	301	144830277	272	129029430	0.8909	97352511	97349378	6369109	0.044	MANGT_169_RPE	6.7	55.4	58140124	275	44148535	0.7593	31284536	31273645	1505381	0.0259
MANGT_170	MANGT_170_WGS	33.04	XY	90245458332	90.07	1.62	1.98	94.32	3911789	4831049												MANGT_170_RPE	6.2	28.6	34951826	261	29385717	0.8407	20517551	20515527	1150401	0.0329
MANGT_171	MANGT_171_WGS	29.93	XX	84278484175	82.16	1.59	1.99	93.95	3961950	4883743	MANGT_171_NSR	7.9	200	162801447	276	148406902	0.9116	109221740	109216988	1677572	0.0103	MANGT_171_RPE	6.7	61.9	97778658	270	75948109	0.7767	51171375	51154612	3031611	0.031
MANGT_172	MANGT_172_WGS	34.86	XY	94093492382	90.11	1.63	1.99	94.21	3943328	4877600	MANGT_172_NSR	7.5	492	138733264	267	119621697	0.8622	87675043	87670719	6520357	0.047	MANGT_172_RPE	5.1	68	62024229	275	53057939	0.8554	36808240	36805020	2062279	0.0332
MANGT_173	MANGT_173_WGS	40.77	XY	109467000000	92.59	1.59	1.98	94.39	3933829	4865016	MANGT_173_NSR	7.8	360	131140158	277	116862327	0.8911	89849923	89847197	6080631	0.0464	MANGT_173_RPE	5.4	39.6	66763413	274	56107371	0.8404	38599319	38595651	649984	0.0097
MANGT_174	MANGT_174_WGS	43.8	XY	119083000000	92.91	1.61	1.98	94.24	3917350	4854010	MANGT_174_NSR	7.5	554	145863622	267	130300512	0.8933	99251074	99246713	3735765	0.0256	MANGT_174_RPE	5.2	33.8	45527830	255	38247870	0.8401	23582269	23580884	522902	0.0115
MANGT_175	MANGT_175_WGS	51.64	XY	142418000000	93.69	1.59	1.98	94.32	3918353	4858422	MANGT_175_NSR	6.4	234	184352567	251	144092412	0.7816	123872011	123867783	103465	0.0006	MANGT_175_RPE	5	91	61990317	279	53773205	0.8674	34399234	34397098	474767	0.0077
MANGT_176	MANGT_176_WGS	33.65	XY	90776554263	90.61	1.64	1.98	94.28	3944210	4868492	MANGT_176_NSR	7.2	715	175285959	274	155430874	0.8867	108341246	108336442	8347580	0.0476	MANGT_176_RPE	5.5	46.9	68464865	261	57569986	0.8409	39068570	39066989	421011	0.0061
MANGT_177	MANGT_177_WGS	40.64	XY	111445000000	92.62	1.59	1.98	94.4	3929715	4863615	MANGT_177_NSR	7.5	346	145727351	277	130197243	0.8934	100763954	100759916	5423096	0.0372	MANGT_177_RPE	5.1	52.6	63722182	276	53459671	0.8389	39737998	39733424	2163200	0.0339
MANGT_178	MANGT_178_WGS	28.94	XX	79827366815	92.56	1.58	1.98	94.14	3951102	4892560												MANGT_178_RPE		6.51	45495731	262	36927097	0.8117	18105101	18104011	127497	0.0028
MANGT_179	MANGT_179_WGS	41.74	XY	114598000000	92.76	1.59	1.98	94.45	3927754	4864842	MANGT_179_NSR	8	570	154620914	268	139073676	0.8994	94919138	94915047	6625727	0.0429	MANGT_179_RPE	8	91.7	97415933	281	87204611	0.8952	67074658	67071711	1452446	0.0149
MANGT_180	MANGT_180_WGS	35.54	XX	119000000000	93.28	1.59	1.98	93.93	3968462	4916701	MANGT_180_NSR	7.5	231	295904122	276	114724303	0.8924	89252671	89249140	6424553	0.05	MANGT_180_RPE	4.2	36.3	53731332	266	44560379	0.8293	31716369	31713540	969549	0.018
MANGT_181	MANGT_181_WGS	38.79	XY	106409000000	92.11	1.63	1.99	94.35	3941754	4878908	MANGT_181_NSR	7.3	639	150356397	274	129570936	0.8618	95933620	95928475	5602192	0.0373
MANGT_182	MANGT_182_WGS	34.37	XY	93539468776	91.22	1.59	1.99	94.39	3924506	4852183	MANGT_182_NSR	7.1	471	144488941	269	127527654	0.8826	90428297	90424624	6227924	0.0431
MANGT_183	MANGT_183_WGS	31.14	XX	88130712711	84.63	1.59	1.99	93.72	3964835	4888659	MANGT_183_NSR	8.3	589	132196075	274	120373952	0.9106	83568694	83565111	4339179	0.0328	MANGT_183_RPE	7.8	64	120623234	272	90444111	0.7498	66565823	66551128	5545990	0.046
MANGT_184	MANGT_184_WGS	35.4	XY	96995359696	90.86	1.61	1.99	94.29	3939497	4869528	MANGT_184_NSR	7	976	156966377	274	139298157	0.8874	93084883	93079722	8506800	0.0542	MANGT_184_RPE	6.5	62.9	36376670	269	32364071	0.8897	24119619	24118782	1109620	0.0305
MANGT_185	MANGT_185_WGS	33.91	XX	93863860936	91.82	1.6	1.98	93.79	3978381	4911777												MANGT_185_RPE	6.8	84	56789434	274	45023723	0.7928	32274533	32269702	1992623	0.0351
MANGT_186	MANGT_186_WGS	30.66	XX	86528840788	83.57	1.57	1.99	93.86	3955050	4876197	MANGT_186_NSR	7.9	252	147308856	277	131696785	0.894	107875507	107870312	2971670	0.0202	MANGT_186_RPE	6.6	49.4	98567891	272	85478147	0.8672	66836175	66832782	2649339	0.0269
MANGT_187	MANGT_187_WGS	38.69	XY	106161000000	91.87	1.63	1.98	94.39	3939717	4871085	MANGT_187_NSR	8.5	340	181421676	281	164985551	0.9094	128485906	128480661	7062267	0.0389	MANGT_187_RPE	7.6	39.1	67346740	269	57391736	0.8522	42302943	42299342	2325998	0.0345
MANGT_188	MANGT_188_WGS	27.64	XY	77083662194	73.01	1.61	1.99	94.29	3918215	4824530	MANGT_188_NSR	7.2	226	134639648	270	123143822	0.9146	92138597	92135199	604684	0.0045	MANGT_188_RPE	6.5	38.4	86701483	268	58702374	0.6771	37311146	37288648	1549093	0.0179
MANGT_189	MANGT_189_WGS	34.79	XY	95813906753	90.59	1.6	1.98	94.31	3941771	4870751	MANGT_189_NSR	8	449	189842065	278	172520476	0.9088	131513139	131508046	7394584	0.039	MANGT_189_RPE	7.1	41.8	35319425	270	30206799	0.8552	21889469	21888115	1222013	0.0346
MANGT_190	MANGT_190_WGS	32.65	XY	89579817063	88.47	1.6	1.98	94.36	3936662	4859391	MANGT_190_NSR	7.8	195	158151816	274	142715413	0.9024	101238066	101233008	6052232	0.0383	MANGT_190_RPE	7.1	46.2	131719511	272	90695245	0.6885	60848853	60815692	3992744	0.0303
MANGT_191	MANGT_191_WGS	37.64	XX	106700000000	91.41	1.62	1.98	93.77	3969260	4906856	MANGT_191_NSR	8.3	202	166429606	274	146408608	0.8797	110672223	110667022	3756482	0.0226	MANGT_191_RPE	6.8	58.4	166582748	274	134892206	0.8098	106338372	106322172	7477099	0.0449
MANGT_192	MANGT_192_WGS	42.28	XY	114974000000	92.91	1.62	1.99	94.35	3941556	4880644	MANGT_192_NSR	7.5	644	151982245	272	135510922	0.8916	102067338	102063061	6901173	0.0454	MANGT_192_RPE	6.3	70.3	52426568	279	42629987	0.8131	32435458	32432073	1317724	0.0251
MANGT_193	MANGT_193_WGS	40.46	XY	110809000000	92.67	1.64	1.98	94.45	3933462	4869657	MANGT_193_NSR	7.4	193	129504303	273	112124296	0.8658	87319212	87315425	6469895	0.05	MANGT_193_RPE	6.8	68.6	64591152	275	55794806	0.8638	43639901	43635634	1442937	0.0223
MANGT_194	MANGT_194_WGS	40.47	XY	110865000000	92.82	1.61	1.98	94.56	3947735	4887249	MANGT_194_NSR	8.2	246	161295401	276	142671447	0.8845	110898021	110893021	6184799	0.0383	MANGT_194_RPE	5.2	36.2	58939288	276	43824908	0.7436	31772910	31764648	1002541	0.017
MANGT_195	MANGT_195_WGS	20.09	XY	55191900738	74.52	1.61	1.98	94.38	3929737	4843809	MANGT_195_NSR	7.7	341	255537924	272	229165102	0.8968	169814662	169807974	10297805	0.0403
MANGT_196	MANGT_196_WGS	37.16	XY	103383000000	91.23	1.6	1.98	94.32	3937872	4874094	MANGT_196_NSR	8.1	224	119356741	278	106452379	0.8919	78790427	78787120	6096283	0.0511	MANGT_196_RPE	7.1	40.6	57079420	271	45334267	0.7942	29796173	29789575	1074486	0.0188
MANGT_197	MANGT_197_WGS	51.84	XY	139962000000	94.11	1.59	1.98	94.54	3923582	4873697												MANGT_197_RPE		4.78	63170607	253	50976064	0.807	24815130	24813741	167213	0.0026
MANGT_198	MANGT_198_WGS	31.42	XX	87012478978	90.51	1.58	1.99	93.86	3948328	4874238	MANGT_198_NSR	8	228	169395048	274	151604904	0.895	109656022	109651399	6280911	0.0371	MANGT_198_RPE	7.8	52.4	47674888	260	34927152	0.7326	23515219	23504723	1339340	0.0281
MANGT_199	MANGT_199_WGS	65.61	XY	187080000000	94.35	1.59	1.97	94.52	3923866	4879501	MANGT_199_NSR		4.66	199050007	253	174574919	0.877	135682574	135678684	610793	0.0031
MANGT_200	MANGT_200_WGS	34.75	XY	94418187787	89.79	1.56	1.99	94.32	3913509	4835416	MANGT_200_NSR	8.2	43.2	163587133	269	134727334	0.8236	101259076	101250717	4994254	0.0305
MANGT_201	MANGT_201_WGS	43.21	XX	120316000000	93.37	1.59	1.98	93.9	3971577	4916552	MANGT_201_NSR	8	227	143428575	278	127681828	0.8902	96029893	96025885	5410420	0.0377	MANGT_201_RPE	7.3	175	59390912	281	50240047	0.8459	34483724	34481116	871207	0.0147
MANGT_106	MANGT_106_WGS	65.71	XX	184493000000	93.87	1.58	1.97	94.01	3955142	4916212	MANGT_106_NSR	7.1	420	127116068	284	113551579	0.8933	78370248	78366428	6446327	0.0507

## Sheet: Supplementary_data_4
geneSet	description	enrichmentScore	normalizedEnrichmentScore	pValue	FDR	cluster	parent	parentTerm
GO:0006959	humoral immune response	0.807961	2.3556	0	0	1	GO:0050778	positive regulation of immune response
GO:0097530	granulocyte migration	0.810477	2.28917	0	0	2	GO:0050900	leukocyte migration
GO:1990266	neutrophil migration	0.822387	2.28603	0	0	2	GO:0050900	leukocyte migration
GO:0042119	neutrophil activation	0.745496	2.27565	0	0	3	GO:0046649	lymphocyte activation
GO:0036230	granulocyte activation	0.745156	2.27506	0	0	3	GO:0046649	lymphocyte activation
GO:0002283	neutrophil activation involved in immune response	0.743926	2.27064	0	0	3	GO:0046649	lymphocyte activation
GO:0043312	neutrophil degranulation	0.74325	2.26863	0	0	3	GO:0046649	lymphocyte activation
GO:0019730	antimicrobial humoral response	0.861956	2.2677	0	0	1	GO:0050778	positive regulation of immune response
GO:0043299	leukocyte degranulation	0.739905	2.26259	0	0	4	GO:1904951	positive regulation of establishment of protein localization
GO:0071621	granulocyte chemotaxis	0.811593	2.26228	0	0	2	GO:0050900	leukocyte migration
GO:0002446	neutrophil mediated immunity	0.739045	2.25733	0	0	1	GO:0050778	positive regulation of immune response
GO:0030593	neutrophil chemotaxis	0.828515	2.25362	0	0	2	GO:0050900	leukocyte migration
GO:0042742	defense response to bacterium	0.779122	2.2509	0	0	5	GO:0009617	response to bacterium
GO:0002275	myeloid cell activation involved in immune response	0.735586	2.24662	0	0	3	GO:0046649	lymphocyte activation
GO:0002444	myeloid leukocyte mediated immunity	0.731127	2.23573	0	0	1	GO:0050778	positive regulation of immune response
GO:0002274	myeloid leukocyte activation	0.729211	2.23016	0	0	3	GO:0046649	lymphocyte activation
GO:0097529	myeloid leukocyte migration	0.753507	2.20828	0	0	2	GO:0050900	leukocyte migration
GO:0002250	adaptive immune response	0.735895	2.20675	0	0	1	GO:0050778	positive regulation of immune response
GO:0030595	leukocyte chemotaxis	0.747043	2.20443	0	0	6	GO:0040017	positive regulation of locomotion
GO:0042129	regulation of T cell proliferation	0.765337	2.19927	0	0	7	GO:0050673	epithelial cell proliferation
GO:0098542	defense response to other organism	0.719147	2.17311	0	0	8	GO:0098542	defense response to other organism
GO:0050670	regulation of lymphocyte proliferation	0.738779	2.17207	0	0	7	GO:0050673	epithelial cell proliferation
GO:0032944	regulation of mononuclear cell proliferation	0.739993	2.17146	0	0	7	GO:0050673	epithelial cell proliferation
GO:0050900	leukocyte migration	0.718231	2.17146	0	0	2	GO:0050900	leukocyte migration
GO:0042098	T cell proliferation	0.746819	2.17115	0	0	7	GO:0050673	epithelial cell proliferation
GO:0070663	regulation of leukocyte proliferation	0.736979	2.16487	0	0	7	GO:0050673	epithelial cell proliferation
GO:1990868	response to chemokine	0.808822	2.16093	0	0	9	GO:0071396	cellular response to lipid
GO:1990869	cellular response to chemokine	0.808822	2.16093	0	0	9	GO:0071396	cellular response to lipid
GO:0002526	acute inflammatory response	0.760028	2.15545	0	0	10	GO:0006954	inflammatory response
GO:0001906	cell killing	0.779549	2.15303	0	0	11	GO:0001906	cell killing
GO:0002460	adaptive immune response based on somatic recombination of immune receptors built from immunoglobulin superfamily domains	0.727835	2.15207	0	0	1	GO:0050778	positive regulation of immune response
GO:0070098	chemokine-mediated signaling pathway	0.821424	2.14941	0	0	9	GO:0071396	cellular response to lipid
GO:0046651	lymphocyte proliferation	0.726104	2.14851	0	0	7	GO:0050673	epithelial cell proliferation
GO:0006954	inflammatory response	0.707108	2.14402	0	0	10	GO:0006954	inflammatory response
GO:0032943	mononuclear cell proliferation	0.724528	2.14351	0	0	7	GO:0050673	epithelial cell proliferation
GO:0035821	modification of morphology or physiology of other organism	0.74291	2.14159	0	0	12	GO:0044409	symbiont entry into host
GO:0071674	mononuclear cell migration	0.797424	2.13802	0	0	2	GO:0050900	leukocyte migration
GO:0002253	activation of immune response	0.695076	2.1267	0	0	1	GO:0050778	positive regulation of immune response
GO:0060326	cell chemotaxis	0.710744	2.12634	0	0	6	GO:0040017	positive regulation of locomotion
GO:0002449	lymphocyte mediated immunity	0.726008	2.12117	0	0	1	GO:0050778	positive regulation of immune response
GO:0002429	immune response-activating cell surface receptor signaling pathway	0.702429	2.11832	0	0	1	GO:0050778	positive regulation of immune response
GO:0050778	positive regulation of immune response	0.693327	2.11649	0	0	1	GO:0050778	positive regulation of immune response
GO:0050830	defense response to Gram-positive bacterium	0.817526	2.11606	0	0	5	GO:0009617	response to bacterium
GO:0002237	response to molecule of bacterial origin	0.70603	2.11437	0	0	5	GO:0009617	response to bacterium
GO:0002685	regulation of leukocyte migration	0.727881	2.1126	0	0	2	GO:0050900	leukocyte migration
GO:0009617	response to bacterium	0.694387	2.11143	0	0	5	GO:0009617	response to bacterium
GO:0035710	CD4-positive, alpha-beta T cell activation	0.769326	2.11017	0	0	3	GO:0046649	lymphocyte activation
GO:0007159	leukocyte cell-cell adhesion	0.698183	2.109	0	0	13	GO:0030155	regulation of cell adhesion
GO:0001819	positive regulation of cytokine production	0.699565	2.10893	0	0	14	GO:0001816	cytokine production
GO:0002286	T cell activation involved in immune response	0.775097	2.10869	0	0	3	GO:0046649	lymphocyte activation
GO:0042102	positive regulation of T cell proliferation	0.770848	2.1079	0	0	7	GO:0050673	epithelial cell proliferation
GO:0032496	response to lipopolysaccharide	0.703937	2.10752	0	0	5	GO:0009617	response to bacterium
GO:0061844	antimicrobial humoral immune response mediated by antimicrobial peptide	0.868651	2.10604	0	0	1	GO:0050778	positive regulation of immune response
GO:0031640	killing of cells of other organism	0.875356	2.10215	0	0	11	GO:0001906	cell killing
GO:0070661	leukocyte proliferation	0.709229	2.10166	0	0	7	GO:0050673	epithelial cell proliferation
GO:0006909	phagocytosis	0.708375	2.10136	0	0	4	GO:1904951	positive regulation of establishment of protein localization
GO:0002697	regulation of immune effector process	0.702032	2.10068	0	0	1	GO:0050778	positive regulation of immune response
GO:0002699	positive regulation of immune effector process	0.719838	2.09754	0	0	1	GO:0050778	positive regulation of immune response
GO:0046631	alpha-beta T cell activation	0.733463	2.09738	0	0	3	GO:0046649	lymphocyte activation
GO:0046148	pigment biosynthetic process	0.800613	2.09543	0	0	15	GO:0042440	pigment metabolic process
GO:0019221	cytokine-mediated signaling pathway	0.682887	2.08679	0	0	9	GO:0071396	cellular response to lipid
GO:0050727	regulation of inflammatory response	0.697223	2.08519	0	0	10	GO:0006954	inflammatory response
GO:1903039	positive regulation of leukocyte cell-cell adhesion	0.707384	2.08246	0	0	13	GO:0030155	regulation of cell adhesion
GO:0002757	immune response-activating signal transduction	0.683845	2.08116	0	0	1	GO:0050778	positive regulation of immune response
GO:0042440	pigment metabolic process	0.773023	2.08066	0	0	15	GO:0042440	pigment metabolic process
GO:0002768	immune response-regulating cell surface receptor signaling pathway	0.68878	2.07947	0	0	1	GO:0050778	positive regulation of immune response
GO:0043367	CD4-positive, alpha-beta T cell differentiation	0.774595	2.07857	0	0	3	GO:0046649	lymphocyte activation
GO:0009620	response to fungus	0.84688	2.07807	0	0	5	GO:0009617	response to bacterium
GO:0050867	positive regulation of cell activation	0.690986	2.0751	0	0	3	GO:0046649	lymphocyte activation
GO:1903037	regulation of leukocyte cell-cell adhesion	0.691386	2.0732	0	0	13	GO:0030155	regulation of cell adhesion
GO:0032103	positive regulation of response to external stimulus	0.692837	2.07096	0	0	8	GO:0098542	defense response to other organism
GO:0032602	chemokine production	0.752217	2.07066	0	0	14	GO:0001816	cytokine production
GO:0050870	positive regulation of T cell activation	0.703507	2.07024	0	0	13	GO:0030155	regulation of cell adhesion
GO:0042110	T cell activation	0.682503	2.06809	0	0	3	GO:0046649	lymphocyte activation
GO:0002673	regulation of acute inflammatory response	0.771896	2.06796	0	0	10	GO:0006954	inflammatory response
GO:0032637	interleukin-8 production	0.791701	2.06749	0	0	14	GO:0001816	cytokine production
GO:0050863	regulation of T cell activation	0.688842	2.06667	0	0	3	GO:0046649	lymphocyte activation
GO:0032680	regulation of tumor necrosis factor production	0.732284	2.06537	0	0	14	GO:0001816	cytokine production
GO:0002764	immune response-regulating signaling pathway	0.677331	2.06292	0	0	1	GO:0050778	positive regulation of immune response
GO:0019724	B cell mediated immunity	0.745292	2.0599	0	0	1	GO:0050778	positive regulation of immune response
GO:1903555	regulation of tumor necrosis factor superfamily cytokine production	0.728804	2.05986	0	0	14	GO:0001816	cytokine production
GO:0032640	tumor necrosis factor production	0.728058	2.05817	0	0	14	GO:0001816	cytokine production
GO:0032946	positive regulation of mononuclear cell proliferation	0.721601	2.05546	0	0	7	GO:0050673	epithelial cell proliferation
GO:0071216	cellular response to biotic stimulus	0.69438	2.05497	0	0	5	GO:0009617	response to bacterium
GO:0032642	regulation of chemokine production	0.75448	2.05379	0	0	14	GO:0001816	cytokine production
GO:0002294	CD4-positive, alpha-beta T cell differentiation involved in immune response	0.785024	2.05228	0	0	3	GO:0046649	lymphocyte activation
GO:0001817	regulation of cytokine production	0.676612	2.05179	0	0	14	GO:0001816	cytokine production
GO:0001816	cytokine production	0.674824	2.05153	0	0	14	GO:0001816	cytokine production
GO:0050671	positive regulation of lymphocyte proliferation	0.719561	2.05149	0	0	7	GO:0050673	epithelial cell proliferation
GO:0002703	regulation of leukocyte mediated immunity	0.715623	2.05039	0	0	1	GO:0050778	positive regulation of immune response
GO:0034341	response to interferon-gamma	0.695637	2.03358	0	8.33294e-06	8	GO:0098542	defense response to other organism
GO:0046634	regulation of alpha-beta T cell activation	0.734769	2.03372	0	8.40356e-06	3	GO:0046649	lymphocyte activation
GO:0048066	developmental pigmentation	0.795087	2.034	0	8.47539e-06	16	GO:0043473	pigmentation
GO:0002886	regulation of myeloid leukocyte mediated immunity	0.779677	2.03432	0	8.54845e-06	1	GO:0050778	positive regulation of immune response
GO:0001909	leukocyte mediated cytotoxicity	0.762373	2.03719	0	8.62279e-06	11	GO:0001906	cell killing
GO:0002690	positive regulation of leukocyte chemotaxis	0.744705	2.03736	0	8.69842e-06	6	GO:0040017	positive regulation of locomotion
GO:0051702	interaction with symbiont	0.739795	2.0384	0	8.7754e-06	12	GO:0044409	symbiont entry into host
GO:0031349	positive regulation of defense response	0.673756	2.03895	0	8.85375e-06	10	GO:0006954	inflammatory response
GO:0032760	positive regulation of tumor necrosis factor production	0.768369	2.03898	0	8.93352e-06	14	GO:0001816	cytokine production
GO:0032722	positive regulation of chemokine production	0.793696	2.03991	0	9.01473e-06	14	GO:0001816	cytokine production
GO:0071222	cellular response to lipopolysaccharide	0.701425	2.04136	0	9.09743e-06	5	GO:0009617	response to bacterium
GO:0002688	regulation of leukocyte chemotaxis	0.727322	2.0417	0	9.18167e-06	6	GO:0040017	positive regulation of locomotion
GO:0050729	positive regulation of inflammatory response	0.727112	2.04215	0	9.26748e-06	10	GO:0006954	inflammatory response
GO:1903557	positive regulation of tumor necrosis factor superfamily cytokine production	0.764321	2.04222	0	9.35491e-06	14	GO:0001816	cytokine production
GO:0002687	positive regulation of leukocyte migration	0.727133	2.04326	0	9.444e-06	2	GO:0050900	leukocyte migration
GO:0016064	immunoglobulin mediated immune response	0.742717	2.04473	0	9.53481e-06	1	GO:0050778	positive regulation of immune response
GO:0071219	cellular response to molecule of bacterial origin	0.70177	2.0456	0	9.62738e-06	5	GO:0009617	response to bacterium
GO:0070665	positive regulation of leukocyte proliferation	0.717374	2.04594	0	9.72177e-06	7	GO:0050673	epithelial cell proliferation
GO:0002696	positive regulation of leukocyte activation	0.682507	2.04706	0	9.81802e-06	3	GO:0046649	lymphocyte activation
GO:0032677	regulation of interleukin-8 production	0.792505	2.04783	0	9.9162e-06	14	GO:0001816	cytokine production
GO:0002819	regulation of adaptive immune response	0.72354	2.0485	0	1.00164e-05	1	GO:0050778	positive regulation of immune response
GO:0071675	regulation of mononuclear cell migration	0.81764	2.04878	0	1.01186e-05	2	GO:0050900	leukocyte migration
GO:0071706	tumor necrosis factor superfamily cytokine production	0.722304	2.04922	0	1.02229e-05	14	GO:0001816	cytokine production
GO:0030198	extracellular matrix organization	0.663491	2.01106	0	1.50246e-05	17	GO:0043062	extracellular structure organization
GO:0002694	regulation of leukocyte activation	0.662655	2.01198	0	1.51392e-05	3	GO:0046649	lymphocyte activation
GO:0006956	complement activation	0.784555	2.01221	0	1.52557e-05	1	GO:0050778	positive regulation of immune response
GO:0031347	regulation of defense response	0.660094	2.01374	0	1.5374e-05	10	GO:0006954	inflammatory response
GO:0002822	regulation of adaptive immune response based on somatic recombination of immune receptors built from immunoglobulin superfamily domains	0.715077	2.01712	0	1.54941e-05	1	GO:0050778	positive regulation of immune response
GO:0042093	T-helper cell differentiation	0.779099	2.01973	0	1.58659e-05	3	GO:0046649	lymphocyte activation
GO:0002758	innate immune response-activating signal transduction	0.678943	2.02096	0	1.59939e-05	5	GO:0009617	response to bacterium
GO:0002292	T cell differentiation involved in immune response	0.76303	2.026	0	1.61239e-05	3	GO:0046649	lymphocyte activation
GO:0002218	activation of innate immune response	0.680542	2.02698	0	1.62561e-05	5	GO:0009617	response to bacterium
GO:0022409	positive regulation of cell-cell adhesion	0.680812	2.02704	0	1.63904e-05	13	GO:0030155	regulation of cell adhesion
GO:0002285	lymphocyte activation involved in immune response	0.708758	2.03097	0	1.6527e-05	3	GO:0046649	lymphocyte activation
GO:0050777	negative regulation of immune response	0.705781	1.99091	0	1.94435e-05	1	GO:0050778	positive regulation of immune response
GO:0006614	SRP-dependent cotranslational protein targeting to membrane	0.691266	1.99207	0	1.95715e-05	4	GO:1904951	positive regulation of establishment of protein localization
GO:0050865	regulation of cell activation	0.656412	1.99217	0	1.97011e-05	3	GO:0046649	lymphocyte activation
GO:0002920	regulation of humoral immune response	0.785471	1.99368	0	1.98324e-05	1	GO:0050778	positive regulation of immune response
GO:0046632	alpha-beta T cell differentiation	0.711503	1.99422	0	1.99655e-05	3	GO:0046649	lymphocyte activation
GO:0051851	modification by host of symbiont morphology or physiology	0.732863	1.99493	0	2.01004e-05	12	GO:0044409	symbiont entry into host
GO:0002440	production of molecular mediator of immune response	0.690356	1.99639	0	2.02371e-05	1	GO:0050778	positive regulation of immune response
GO:0002698	negative regulation of immune effector process	0.723389	1.99651	0	2.03758e-05	1	GO:0050778	positive regulation of immune response
GO:0030098	lymphocyte differentiation	0.661684	1.99836	0	2.05163e-05	18	GO:0002521	leukocyte differentiation
GO:0051249	regulation of lymphocyte activation	0.660273	1.99929	0	2.06588e-05	3	GO:0046649	lymphocyte activation
GO:0002456	T cell mediated immunity	0.734484	1.99932	0	2.08032e-05	1	GO:0050778	positive regulation of immune response
GO:0045730	respiratory burst	0.838716	1.99949	0	2.09497e-05	19	GO:0045730	respiratory burst
GO:0030217	T cell differentiation	0.672107	2.00051	0	2.10983e-05	18	GO:0002521	leukocyte differentiation
GO:0032755	positive regulation of interleukin-6 production	0.746468	2.00253	0	2.1249e-05	14	GO:0001816	cytokine production
GO:0043062	extracellular structure organization	0.658016	2.00295	0	2.14019e-05	17	GO:0043062	extracellular structure organization
GO:0046649	lymphocyte activation	0.656397	2.00353	0	2.1557e-05	3	GO:0046649	lymphocyte activation
GO:0002287	alpha-beta T cell activation involved in immune response	0.764543	2.00431	0	2.17143e-05	3	GO:0046649	lymphocyte activation
GO:0002293	alpha-beta T cell differentiation involved in immune response	0.764543	2.00431	0	2.17143e-05	3	GO:0046649	lymphocyte activation
GO:1903038	negative regulation of leukocyte cell-cell adhesion	0.711207	2.00592	0	2.2036e-05	13	GO:0030155	regulation of cell adhesion
GO:0002705	positive regulation of leukocyte mediated immunity	0.724204	2.00636	0	2.22005e-05	1	GO:0050778	positive regulation of immune response
GO:2000514	regulation of CD4-positive, alpha-beta T cell activation	0.762149	2.00658	0	2.23674e-05	3	GO:0046649	lymphocyte activation
GO:0006613	cotranslational protein targeting to membrane	0.684154	1.98002	0	2.46365e-05	4	GO:1904951	positive regulation of establishment of protein localization
GO:0002220	innate immune response activating cell surface receptor signaling pathway	0.750756	1.98022	0	2.47905e-05	8	GO:0098542	defense response to other organism
GO:0045089	positive regulation of innate immune response	0.660675	1.9813	0	2.49464e-05	5	GO:0009617	response to bacterium
GO:0002548	monocyte chemotaxis	0.78906	1.98187	0	2.51043e-05	2	GO:0050900	leukocyte migration
GO:0001523	retinoid metabolic process	0.743189	1.98259	0	2.52642e-05	20	GO:0006720	isoprenoid metabolic process
GO:0071346	cellular response to interferon-gamma	0.682325	1.98339	0	2.54262e-05	8	GO:0098542	defense response to other organism
GO:0045088	regulation of innate immune response	0.658258	1.98444	0	2.55902e-05	5	GO:0009617	response to bacterium
GO:0043300	regulation of leukocyte degranulation	0.784565	1.98452	0	2.57564e-05	4	GO:1904951	positive regulation of establishment of protein localization
GO:0050832	defense response to fungus	0.867431	1.97365	0	3.00491e-05	5	GO:0009617	response to bacterium
GO:0006582	melanin metabolic process	0.870743	1.97438	0	3.02323e-05	15	GO:0042440	pigment metabolic process
GO:0007229	integrin-mediated signaling pathway	0.689964	1.97481	0	3.04178e-05	21	GO:0070371	ERK1 and ERK2 cascade
GO:0043473	pigmentation	0.708175	1.97765	0	3.06056e-05	16	GO:0043473	pigmentation
GO:0042438	melanin biosynthetic process	0.884182	1.97355	0	3.58417e-05	15	GO:0042440	pigment metabolic process
GO:0051251	positive regulation of lymphocyte activation	0.663094	1.97213	0	4.15649e-05	3	GO:0046649	lymphocyte activation
GO:0072376	protein activation cascade	0.739804	1.9674	0	5.24975e-05	22	GO:0051604	protein maturation
GO:0019731	antibacterial humoral response	0.85252	1.96854	0	5.28082e-05	1	GO:0050778	positive regulation of immune response
GO:0046635	positive regulation of alpha-beta T cell activation	0.743515	1.96866	0	5.31225e-05	3	GO:0046649	lymphocyte activation
GO:0060333	interferon-gamma-mediated signaling pathway	0.707916	1.9624	0	5.63421e-05	8	GO:0098542	defense response to other organism
GO:0032743	positive regulation of interleukin-2 production	0.836116	1.96333	0	5.6664e-05	14	GO:0001816	cytokine production
GO:0072678	T cell migration	0.7534	1.96339	0	5.69897e-05	2	GO:0050900	leukocyte migration
GO:0002700	regulation of production of molecular mediator of immune response	0.693032	1.96366	0	5.73191e-05	1	GO:0050778	positive regulation of immune response
GO:0032945	negative regulation of mononuclear cell proliferation	0.74569	1.96485	0	5.76523e-05	7	GO:0050673	epithelial cell proliferation
GO:0050672	negative regulation of lymphocyte proliferation	0.74569	1.96485	0	5.76523e-05	7	GO:0050673	epithelial cell proliferation
GO:0050851	antigen receptor-mediated signaling pathway	0.661197	1.9612	0	6.12799e-05	1	GO:0050778	positive regulation of immune response
GO:0071622	regulation of granulocyte chemotaxis	0.792473	1.96181	0	6.16261e-05	2	GO:0050900	leukocyte migration
GO:0043370	regulation of CD4-positive, alpha-beta T cell differentiation	0.769082	1.95948	0	7.20171e-05	3	GO:0046649	lymphocyte activation
GO:0051250	negative regulation of lymphocyte activation	0.687775	1.95782	0	8.71754e-05	3	GO:0046649	lymphocyte activation
GO:0001818	negative regulation of cytokine production	0.662149	1.95863	0	8.7657e-05	14	GO:0001816	cytokine production
GO:0002706	regulation of lymphocyte mediated immunity	0.71054	1.95869	0	8.8144e-05	1	GO:0050778	positive regulation of immune response
GO:0050868	negative regulation of T cell activation	0.699317	1.95552	0	9.59633e-05	13	GO:0030155	regulation of cell adhesion
GO:0050766	positive regulation of phagocytosis	0.7687	1.95557	0	9.6482e-05	4	GO:1904951	positive regulation of establishment of protein localization
GO:0032963	collagen metabolic process	0.714647	1.95573	0	9.70063e-05	23	GO:0032963	collagen metabolic process
GO:0032623	interleukin-2 production	0.748166	1.95608	0	9.75364e-05	14	GO:0001816	cytokine production
GO:0002701	negative regulation of production of molecular mediator of immune response	0.831225	1.94952	0	9.9162e-05	1	GO:0050778	positive regulation of immune response
GO:0006968	cellular defense response	0.802039	1.95202	0	9.96867e-05	10	GO:0006954	inflammatory response
GO:0032757	positive regulation of interleukin-8 production	0.79639	1.95297	0	0.000100217	14	GO:0001816	cytokine production
GO:0050921	positive regulation of chemotaxis	0.68102	1.95402	0	0.000100753	6	GO:0040017	positive regulation of locomotion
GO:0002718	regulation of cytokine production involved in immune response	0.717246	1.94586	0	0.00011941	1	GO:0050778	positive regulation of immune response
GO:0002367	cytokine production involved in immune response	0.702336	1.94303	0	0.000131541	1	GO:0050778	positive regulation of immune response
GO:0050764	regulation of phagocytosis	0.729667	1.9449	0	0.000132216	4	GO:1904951	positive regulation of establishment of protein localization
GO:0045619	regulation of lymphocyte differentiation	0.663612	1.94535	0	0.000132898	18	GO:0002521	leukocyte differentiation
GO:0044550	secondary metabolite biosynthetic process	0.835293	1.9454	0	0.000133586	24	GO:0019748	secondary metabolic process
GO:0050852	T cell receptor signaling pathway	0.666956	1.94544	0	0.000134282	1	GO:0050778	positive regulation of immune response
GO:0046633	alpha-beta T cell proliferation	0.804063	1.94249	0	0.000140941	3	GO:0046649	lymphocyte activation
GO:0002683	negative regulation of immune system process	0.643144	1.93987	0	0.000144507	1	GO:0050778	positive regulation of immune response
GO:0022407	regulation of cell-cell adhesion	0.642137	1.94013	0	0.000145237	13	GO:0030155	regulation of cell adhesion
GO:0002821	positive regulation of adaptive immune response	0.709843	1.93926	0	0.000148743	1	GO:0050778	positive regulation of immune response
GO:0032612	interleukin-1 production	0.736931	1.93772	0	0.000152179	14	GO:0001816	cytokine production
GO:0072676	lymphocyte migration	0.708534	1.93827	0	0.000152936	2	GO:0050900	leukocyte migration
GO:0050829	defense response to Gram-negative bacterium	0.759692	1.93533	0	0.000158852	5	GO:0009617	response to bacterium
GO:0002824	positive regulation of adaptive immune response based on somatic recombination of immune receptors built from immunoglobulin superfamily domains	0.707418	1.93557	0	0.000159627	1	GO:0050778	positive regulation of immune response
GO:0034612	response to tumor necrosis factor	0.651432	1.93574	0	0.000160409	9	GO:0071396	cellular response to lipid
GO:0045785	positive regulation of cell adhesion	0.640804	1.93635	0	0.000161199	13	GO:0030155	regulation of cell adhesion
GO:0046637	regulation of alpha-beta T cell differentiation	0.723245	1.93403	0	0.000167665	3	GO:0046649	lymphocyte activation
GO:0070664	negative regulation of leukocyte proliferation	0.730192	1.93076	0	0.000176394	7	GO:0050673	epithelial cell proliferation
GO:0098869	cellular oxidant detoxification	0.686707	1.92886	0	0.000189784	9	GO:0071396	cellular response to lipid
GO:0002888	positive regulation of myeloid leukocyte mediated immunity	0.8079	1.92771	0	0.000196453	1	GO:0050778	positive regulation of immune response
GO:0030449	regulation of complement activation	0.786989	1.92827	0.0013245	0.000197384	1	GO:0050778	positive regulation of immune response
GO:2000257	regulation of protein activation cascade	0.786989	1.92827	0.0013245	0.000197384	22	GO:0051604	protein maturation
GO:0045580	regulation of T cell differentiation	0.672368	1.92434	0	0.000216773	18	GO:0002521	leukocyte differentiation
GO:0071356	cellular response to tumor necrosis factor	0.650512	1.92248	0	0.000217341	9	GO:0071396	cellular response to lipid
GO:0042572	retinol metabolic process	0.824285	1.92521	0	0.000218808	25	GO:0006690	icosanoid metabolic process
GO:0006721	terpenoid metabolic process	0.701508	1.92313	0	0.000219345	20	GO:0006720	isoprenoid metabolic process
GO:0001776	leukocyte homeostasis	0.695492	1.91992	0	0.000237809	26	GO:0048872	homeostasis of number of cells
GO:0032673	regulation of interleukin-4 production	0.84686	1.91995	0	0.00023889	14	GO:0001816	cytokine production
GO:2000401	regulation of lymphocyte migration	0.736839	1.91867	0	0.000254605	2	GO:0050900	leukocyte migration
GO:0002455	humoral immune response mediated by circulating immunoglobulin	0.78349	1.91743	0	0.000256759	1	GO:0050778	positive regulation of immune response
GO:0072593	reactive oxygen species metabolic process	0.633634	1.9179	0	0.00025791	27	GO:0072593	reactive oxygen species metabolic process
GO:0022408	negative regulation of cell-cell adhesion	0.659521	1.91669	0	0.000273246	13	GO:0030155	regulation of cell adhesion
GO:0019835	cytolysis	0.850177	1.91331	0	0.000293656	28	GO:0019835	cytolysis
GO:0051216	cartilage development	0.648641	1.91346	0	0.000294922	29	GO:0008544	epidermis development
GO:0002377	immunoglobulin production	0.701134	1.91353	0	0.000296198	1	GO:0050778	positive regulation of immune response
GO:0046640	regulation of alpha-beta T cell proliferation	0.802656	1.91353	0	0.000297486	3	GO:0046649	lymphocyte activation
GO:0032753	positive regulation of interleukin-4 production	0.864701	1.91377	0	0.000298785	14	GO:0001816	cytokine production
GO:1990748	cellular detoxification	0.677076	1.91381	0	0.000300096	9	GO:0071396	cellular response to lipid
GO:0042743	hydrogen peroxide metabolic process	0.734557	1.91272	0	0.000300876	27	GO:0072593	reactive oxygen species metabolic process
GO:0002221	pattern recognition receptor signaling pathway	0.654119	1.91407	0	0.000301418	5	GO:0009617	response to bacterium
GO:1902622	regulation of neutrophil migration	0.786044	1.91182	0.00128866	0.000302528	2	GO:0050900	leukocyte migration
GO:0050853	B cell receptor signaling pathway	0.741448	1.91213	0	0.000303816	1	GO:0050778	positive regulation of immune response
GO:0002521	leukocyte differentiation	0.62867	1.91101	0	0.000305436	18	GO:0002521	leukocyte differentiation
GO:0050931	pigment cell differentiation	0.780469	1.90995	0	0.00030575	16	GO:0043473	pigmentation
GO:0032652	regulation of interleukin-1 production	0.73348	1.90838	0	0.000310136	14	GO:0001816	cytokine production
GO:0009615	response to virus	0.639099	1.9085	0	0.000311418	5	GO:0009617	response to bacterium
GO:0016101	diterpenoid metabolic process	0.711194	1.90865	0	0.00031271	20	GO:0006720	isoprenoid metabolic process
GO:0033627	cell adhesion mediated by integrin	0.703452	1.90793	0	0.000312929	13	GO:0030155	regulation of cell adhesion
GO:0002695	negative regulation of leukocyte activation	0.66308	1.90714	0	0.000317158	3	GO:0046649	lymphocyte activation
GO:0032633	interleukin-4 production	0.815518	1.90743	0	0.000318447	14	GO:0001816	cytokine production
GO:0034308	primary alcohol metabolic process	0.717711	1.90765	0	0.000319747	25	GO:0006690	icosanoid metabolic process
GO:1902105	regulation of leukocyte differentiation	0.637517	1.90648	0	0.000319878	18	GO:0002521	leukocyte differentiation
GO:0042088	T-helper 1 type immune response	0.78597	1.90476	0	0.000345084	1	GO:0050778	positive regulation of immune response
GO:0045047	protein targeting to ER	0.656304	1.90492	0	0.00034647	4	GO:1904951	positive regulation of establishment of protein localization
GO:0006911	phagocytosis, engulfment	0.750822	1.90386	0	0.00034766	17	GO:0043062	extracellular structure organization
GO:2000106	regulation of leukocyte apoptotic process	0.702312	1.90162	0	0.00035917	30	GO:0097190	apoptotic signaling pathway
GO:0038094	Fc-gamma receptor signaling pathway	0.689085	1.90083	0	0.000365538	1	GO:0050778	positive regulation of immune response
GO:0030199	collagen fibril organization	0.728801	1.90076	0	0.000367984	17	GO:0043062	extracellular structure organization
GO:0032635	interleukin-6 production	0.676661	1.9001	0	0.000370411	14	GO:0001816	cytokine production
GO:0006801	superoxide metabolic process	0.709863	1.89992	0	0.000371379	27	GO:0072593	reactive oxygen species metabolic process
GO:0032663	regulation of interleukin-2 production	0.742075	1.89994	0	0.000372819	14	GO:0001816	cytokine production
GO:0070206	protein trimerization	0.721858	1.89935	0	0.000377579	31	GO:0071827	plasma lipoprotein particle organization
GO:0051607	defense response to virus	0.643643	1.89718	0	0.000395128	5	GO:0009617	response to bacterium
GO:2000516	positive regulation of CD4-positive, alpha-beta T cell activation	0.784929	1.89637	0	0.000401907	3	GO:0046649	lymphocyte activation
GO:0060759	regulation of response to cytokine stimulus	0.647345	1.89645	0	0.000403435	9	GO:0071396	cellular response to lipid
GO:0001501	skeletal system development	0.623163	1.89647	0	0.000404975	32	GO:0001944	vasculature development
GO:0008299	isoprenoid biosynthetic process	0.796372	1.89582	0	0.000407874	20	GO:0006720	isoprenoid metabolic process
GO:0098754	detoxification	0.660533	1.89518	0	0.00042498	9	GO:0071396	cellular response to lipid
GO:0048705	skeletal system morphogenesis	0.639982	1.893	0	0.000438244	32	GO:0001944	vasculature development
GO:0045576	mast cell activation	0.724264	1.8907	0	0.00046991	3	GO:0046649	lymphocyte activation
GO:0048247	lymphocyte chemotaxis	0.768088	1.88971	0	0.000499483	2	GO:0050900	leukocyte migration
GO:0001959	regulation of cytokine-mediated signaling pathway	0.648008	1.88892	0	0.000501299	9	GO:0071396	cellular response to lipid
GO:1902106	negative regulation of leukocyte differentiation	0.669807	1.88973	0	0.00050134	18	GO:0002521	leukocyte differentiation
GO:0032675	regulation of interleukin-6 production	0.675105	1.88827	0	0.000503101	14	GO:0001816	cytokine production
GO:0070613	regulation of protein processing	0.685449	1.88727	0	0.000523052	22	GO:0051604	protein maturation
GO:0030279	negative regulation of ossification	0.705583	1.88659	0	0.000524763	33	GO:0001503	ossification
GO:0030278	regulation of ossification	0.641425	1.88385	0	0.000555307	33	GO:0001503	ossification
GO:0032649	regulation of interferon-gamma production	0.716712	1.88311	0	0.000560481	14	GO:0001816	cytokine production
GO:0099024	plasma membrane invagination	0.712915	1.87795	0	0.000632949	17	GO:0043062	extracellular structure organization
GO:0060337	type I interferon signaling pathway	0.692597	1.87801	0	0.000635202	8	GO:0098542	defense response to other organism
GO:0071357	cellular response to type I interferon	0.692597	1.87801	0	0.000635202	8	GO:0098542	defense response to other organism
GO:0006775	fat-soluble vitamin metabolic process	0.77316	1.87886	0	0.000638489	25	GO:0006690	icosanoid metabolic process
GO:2000107	negative regulation of leukocyte apoptotic process	0.7543	1.87857	0	0.000639755	30	GO:0097190	apoptotic signaling pathway
GO:0043368	positive T cell selection	0.794902	1.87679	0	0.000651736	18	GO:0002521	leukocyte differentiation
GO:0071887	leukocyte apoptotic process	0.670066	1.87496	0	0.000683039	30	GO:0097190	apoptotic signaling pathway
GO:0001562	response to protozoan	0.866312	1.87497	0	0.000685436	5	GO:0009617	response to bacterium
GO:0042832	defense response to protozoan	0.866312	1.87497	0	0.000685436	5	GO:0009617	response to bacterium
GO:0071677	positive regulation of mononuclear cell migration	0.865026	1.87449	0	0.000695511	2	GO:0050900	leukocyte migration
GO:0070555	response to interleukin-1	0.649591	1.87297	0	0.000713692	9	GO:0071396	cellular response to lipid
GO:0002708	positive regulation of lymphocyte mediated immunity	0.702544	1.87228	0	0.000728328	1	GO:0050778	positive regulation of immune response
GO:0006720	isoprenoid metabolic process	0.667815	1.87174	0	0.000730131	20	GO:0006720	isoprenoid metabolic process
GO:0042116	macrophage activation	0.682274	1.87071	0	0.000744561	3	GO:0046649	lymphocyte activation
GO:0090022	regulation of neutrophil chemotaxis	0.796422	1.86901	0.00134771	0.00077913	2	GO:0050900	leukocyte migration
GO:0033003	regulation of mast cell activation	0.757338	1.86598	0	0.000857163	3	GO:0046649	lymphocyte activation
GO:0042130	negative regulation of T cell proliferation	0.725246	1.86542	0	0.000867668	7	GO:0050673	epithelial cell proliferation
GO:0046189	phenol-containing compound biosynthetic process	0.750957	1.86522	0	0.000868085	34	GO:0018958	phenol-containing compound metabolic process
GO:0002224	toll-like receptor signaling pathway	0.653598	1.86508	0	0.000871827	8	GO:0098542	defense response to other organism
GO:0002573	myeloid leukocyte differentiation	0.633903	1.86494	0	0.000872228	18	GO:0002521	leukocyte differentiation
GO:0032609	interferon-gamma production	0.697312	1.86457	0	0.000879237	14	GO:0001816	cytokine production
GO:0032964	collagen biosynthetic process	0.752907	1.86361	0	0.000899377	23	GO:0032963	collagen metabolic process
GO:0045123	cellular extravasation	0.717621	1.86252	0	0.000902966	2	GO:0050900	leukocyte migration
GO:0006953	acute-phase response	0.765385	1.86218	0.0012987	0.000903258	10	GO:0006954	inflammatory response
GO:0002719	negative regulation of cytokine production involved in immune response	0.836907	1.86171	0	0.000913335	1	GO:0050778	positive regulation of immune response
GO:0034340	response to type I interferon	0.683549	1.8613	0	0.000923345	8	GO:0098542	defense response to other organism
GO:0060348	bone development	0.628612	1.861	0	0.000923568	32	GO:0001944	vasculature development
GO:0090322	regulation of superoxide metabolic process	0.765048	1.86007	0	0.0009464	27	GO:0072593	reactive oxygen species metabolic process
GO:0001913	T cell mediated cytotoxicity	0.776082	1.85986	0	0.000949766	1	GO:0050778	positive regulation of immune response
GO:0032611	interleukin-1 beta production	0.713259	1.85533	0	0.00101986	14	GO:0001816	cytokine production
GO:0031341	regulation of cell killing	0.726109	1.85692	0	0.0010205	11	GO:0001906	cell killing
GO:1903317	regulation of protein maturation	0.671485	1.85552	0	0.0010231	22	GO:0051604	protein maturation
GO:0010717	regulation of epithelial to mesenchymal transition	0.666563	1.85662	0	0.00102361	29	GO:0008544	epidermis development
GO:0032732	positive regulation of interleukin-1 production	0.764522	1.85558	0.00125156	0.00102636	14	GO:0001816	cytokine production
GO:0002686	negative regulation of leukocyte migration	0.757679	1.85575	0	0.00102647	2	GO:0050900	leukocyte migration
GO:0002709	regulation of T cell mediated immunity	0.730983	1.85584	0	0.00102658	1	GO:0050778	positive regulation of immune response
GO:0018149	peptide cross-linking	0.831157	1.85599	0	0.00102669	22	GO:0051604	protein maturation
GO:0048525	negative regulation of viral process	0.671118	1.85208	0	0.00109798	35	GO:0019058	viral life cycle
GO:1903901	negative regulation of viral life cycle	0.687107	1.85115	0.00116279	0.00111947	35	GO:0019058	viral life cycle
GO:0031663	lipopolysaccharide-mediated signaling pathway	0.690743	1.85049	0	0.00112797	5	GO:0009617	response to bacterium
GO:0050866	negative regulation of cell activation	0.637077	1.85085	0	0.0011315	3	GO:0046649	lymphocyte activation
GO:0006027	glycosaminoglycan catabolic process	0.691836	1.84968	0	0.0011399	36	GO:0006026	aminoglycan catabolic process
GO:0042092	type 2 immune response	0.787575	1.84852	0	0.00117947	1	GO:0050778	positive regulation of immune response
GO:0048246	macrophage chemotaxis	0.751692	1.84794	0	0.00120586	2	GO:0050900	leukocyte migration
GO:0048704	embryonic skeletal system morphogenesis	0.695307	1.84801	0.00120773	0.00120959	32	GO:0001944	vasculature development
GO:0030318	melanocyte differentiation	0.792873	1.84594	0.00269179	0.00129063	16	GO:0043473	pigmentation
GO:0006026	aminoglycan catabolic process	0.687218	1.84526	0	0.00131709	36	GO:0006026	aminoglycan catabolic process
GO:1905517	macrophage migration	0.727173	1.84479	0	0.00134339	2	GO:0050900	leukocyte migration
GO:0030500	regulation of bone mineralization	0.682465	1.84369	0	0.00135029	29	GO:0008544	epidermis development
GO:0040036	regulation of fibroblast growth factor receptor signaling pathway	0.787044	1.84405	0.00136054	0.00135139	37	GO:1903844	regulation of cellular response to transforming growth factor beta stimulus
GO:0033059	cellular pigmentation	0.711209	1.84061	0	0.00149344	16	GO:0043473	pigmentation
GO:0002431	Fc receptor mediated stimulatory signaling pathway	0.665163	1.84001	0	0.00150391	1	GO:0050778	positive regulation of immune response
GO:0003272	endocardial cushion formation	0.778648	1.83929	0	0.00152626	29	GO:0008544	epidermis development
GO:0001892	embryonic placenta development	0.667994	1.83876	0	0.00153954	38	GO:0048732	gland development
GO:0050864	regulation of B cell activation	0.648481	1.83821	0	0.00155275	3	GO:0046649	lymphocyte activation
GO:0042100	B cell proliferation	0.701364	1.83663	0	0.00159843	7	GO:0050673	epithelial cell proliferation
GO:0007162	negative regulation of cell adhesion	0.61484	1.83654	0	0.00160253	13	GO:0030155	regulation of cell adhesion
GO:0002823	negative regulation of adaptive immune response based on somatic recombination of immune receptors built from immunoglobulin superfamily domains	0.761084	1.83619	0.00131926	0.00160954	1	GO:0050778	positive regulation of immune response
GO:0002702	positive regulation of production of molecular mediator of immune response	0.674106	1.8358	0	0.00163705	1	GO:0050778	positive regulation of immune response
GO:0033006	regulation of mast cell activation involved in immune response	0.769168	1.83371	0	0.0016945	3	GO:0046649	lymphocyte activation
GO:0043304	regulation of mast cell degranulation	0.769168	1.83371	0	0.0016945	4	GO:1904951	positive regulation of establishment of protein localization
GO:0035272	exocrine system development	0.706991	1.83144	0	0.00177968	32	GO:0001944	vasculature development
GO:0002223	stimulatory C-type lectin receptor signaling pathway	0.698206	1.83017	0	0.001804	8	GO:0098542	defense response to other organism
GO:0042113	B cell activation	0.615377	1.83036	0	0.00180637	3	GO:0046649	lymphocyte activation
GO:0046636	negative regulation of alpha-beta T cell activation	0.729363	1.82889	0	0.00185352	3	GO:0046649	lymphocyte activation
GO:2000515	negative regulation of CD4-positive, alpha-beta T cell activation	0.77813	1.82872	0	0.00185965	3	GO:0046649	lymphocyte activation
GO:0043302	positive regulation of leukocyte degranulation	0.813912	1.8279	0	0.00189726	4	GO:1904951	positive regulation of establishment of protein localization
GO:0045582	positive regulation of T cell differentiation	0.674284	1.82761	0	0.00189751	18	GO:0002521	leukocyte differentiation
GO:0002820	negative regulation of adaptive immune response	0.746416	1.8262	0.00129534	0.0019576	1	GO:0050778	positive regulation of immune response
GO:0045621	positive regulation of lymphocyte differentiation	0.657579	1.82597	0	0.00196619	18	GO:0002521	leukocyte differentiation
GO:0002577	regulation of antigen processing and presentation	0.865176	1.82586	0	0.00196624	1	GO:0050778	positive regulation of immune response
GO:0046209	nitric oxide metabolic process	0.680221	1.82535	0.00116822	0.00197479	39	GO:2001057	reactive nitrogen species metabolic process
GO:0030282	bone mineralization	0.651642	1.82559	0	0.00197759	29	GO:0008544	epidermis development
GO:0060349	bone morphogenesis	0.649845	1.8226	0	0.00210929	32	GO:0001944	vasculature development
GO:0061448	connective tissue development	0.607401	1.82196	0	0.00214805	29	GO:0008544	epidermis development
GO:0046641	positive regulation of alpha-beta T cell proliferation	0.842647	1.81986	0	0.00220085	3	GO:0046649	lymphocyte activation
GO:0006809	nitric oxide biosynthetic process	0.686589	1.82034	0.00118064	0.00220608	39	GO:2001057	reactive nitrogen species metabolic process
GO:0002433	immune response-regulating cell surface receptor signaling pathway involved in phagocytosis	0.663419	1.81997	0	0.00220698	4	GO:1904951	positive regulation of establishment of protein localization
GO:0038096	Fc-gamma receptor signaling pathway involved in phagocytosis	0.663419	1.81997	0	0.00220698	4	GO:1904951	positive regulation of establishment of protein localization
GO:0032729	positive regulation of interferon-gamma production	0.726843	1.82026	0	0.00220823	14	GO:0001816	cytokine production
GO:0001837	epithelial to mesenchymal transition	0.631263	1.81937	0	0.00222497	29	GO:0008544	epidermis development
GO:0060317	cardiac epithelial to mesenchymal transition	0.752727	1.81904	0.00126582	0.00223799	29	GO:0008544	epidermis development
GO:0032615	interleukin-12 production	0.728937	1.81871	0	0.00224549	14	GO:0001816	cytokine production
GO:0003198	epithelial to mesenchymal transition involved in endocardial cushion formation	0.822676	1.81784	0	0.00228835	29	GO:0008544	epidermis development
GO:0032651	regulation of interleukin-1 beta production	0.706161	1.81692	0	0.00232284	14	GO:0001816	cytokine production
GO:0045058	T cell selection	0.72797	1.81577	0	0.00236962	18	GO:0002521	leukocyte differentiation
GO:0010324	membrane invagination	0.672083	1.81588	0	0.00237339	17	GO:0043062	extracellular structure organization
GO:2001057	reactive nitrogen species metabolic process	0.669673	1.81405	0.00115607	0.00246158	39	GO:2001057	reactive nitrogen species metabolic process
GO:0030574	collagen catabolic process	0.759402	1.81437	0	0.00246288	23	GO:0032963	collagen metabolic process
GO:0006766	vitamin metabolic process	0.638941	1.81281	0	0.0025297	25	GO:0006690	icosanoid metabolic process
GO:0072599	establishment of protein localization to endoplasmic reticulum	0.623977	1.81294	0	0.00253117	4	GO:1904951	positive regulation of establishment of protein localization
GO:0000184	nuclear-transcribed mRNA catabolic process, nonsense-mediated decay	0.618426	1.81262	0	0.00253355	40	GO:0044273	sulfur compound catabolic process
GO:0002576	platelet degranulation	0.627008	1.81296	0	0.00253533	4	GO:1904951	positive regulation of establishment of protein localization
GO:0030155	regulation of cell adhesion	0.594507	1.8119	0	0.0025798	13	GO:0030155	regulation of cell adhesion
GO:0030888	regulation of B cell proliferation	0.702354	1.81174	0	0.00258086	7	GO:0050673	epithelial cell proliferation
GO:0060669	embryonic placenta morphogenesis	0.799679	1.81121	0	0.00258661	38	GO:0048732	gland development
GO:0001503	ossification	0.598974	1.81136	0	0.00258821	33	GO:0001503	ossification
GO:0042590	antigen processing and presentation of exogenous peptide antigen via MHC class I	0.782375	1.81138	0	0.00259509	1	GO:0050778	positive regulation of immune response
GO:0001649	osteoblast differentiation	0.61245	1.81029	0	0.00261903	33	GO:0001503	ossification
GO:0045667	regulation of osteoblast differentiation	0.642519	1.81003	0	0.00262779	33	GO:0001503	ossification
GO:0050871	positive regulation of B cell activation	0.669004	1.80989	0	0.00263391	3	GO:0046649	lymphocyte activation
GO:0043372	positive regulation of CD4-positive, alpha-beta T cell differentiation	0.767241	1.80913	0.00135135	0.00268153	3	GO:0046649	lymphocyte activation
GO:0002251	organ or tissue specific immune response	0.817535	1.8087	0	0.00269265	1	GO:0050778	positive regulation of immune response
GO:0007596	blood coagulation	0.601527	1.80777	0	0.00271162	41	GO:0050878	regulation of body fluid levels
GO:0016114	terpenoid biosynthetic process	0.86548	1.80793	0	0.00271283	20	GO:0006720	isoprenoid metabolic process
GO:0090025	regulation of monocyte chemotaxis	0.813249	1.80783	0.00143266	0.0027135	2	GO:0050900	leukocyte migration
GO:0002062	chondrocyte differentiation	0.638786	1.80799	0	0.0027173	29	GO:0008544	epidermis development
GO:0038093	Fc receptor signaling pathway	0.620882	1.80803	0	0.00272179	1	GO:0050778	positive regulation of immune response
GO:0071624	positive regulation of granulocyte chemotaxis	0.803332	1.80721	0.0028169	0.00274094	2	GO:0050900	leukocyte migration
GO:0090023	positive regulation of neutrophil chemotaxis	0.803332	1.80721	0.0028169	0.00274094	2	GO:0050900	leukocyte migration
GO:1903707	negative regulation of hemopoiesis	0.628494	1.80671	0	0.0027669	18	GO:0002521	leukocyte differentiation
GO:0032438	melanosome organization	0.781576	1.80581	0	0.00281379	16	GO:0043473	pigmentation
GO:0046638	positive regulation of alpha-beta T cell differentiation	0.70599	1.80584	0	0.0028159	3	GO:0046649	lymphocyte activation
GO:0043903	regulation of symbiosis, encompassing mutualism through parasitism	0.610745	1.80603	0	0.00281802	12	GO:0044409	symbiont entry into host
GO:0007599	hemostasis	0.600171	1.80445	0	0.00289704	41	GO:0050878	regulation of body fluid levels
GO:0030099	myeloid cell differentiation	0.595698	1.80401	0	0.00291491	18	GO:0002521	leukocyte differentiation
GO:2000379	positive regulation of reactive oxygen species metabolic process	0.649059	1.80412	0	0.00292228	27	GO:0072593	reactive oxygen species metabolic process
GO:0034113	heterotypic cell-cell adhesion	0.690511	1.80353	0	0.00294745	13	GO:0030155	regulation of cell adhesion
GO:0042744	hydrogen peroxide catabolic process	0.758644	1.80328	0.00141844	0.00295498	27	GO:0072593	reactive oxygen species metabolic process
GO:1903706	regulation of hemopoiesis	0.596429	1.80253	0	0.00298723	18	GO:0002521	leukocyte differentiation
GO:0050817	coagulation	0.598748	1.80225	0	0.00299213	42	GO:0050817	coagulation
GO:0033209	tumor necrosis factor-mediated signaling pathway	0.638335	1.80046	0	0.00308965	9	GO:0071396	cellular response to lipid
GO:0002532	production of molecular mediator involved in inflammatory response	0.687152	1.80046	0	0.00309728	10	GO:0006954	inflammatory response
GO:0001774	microglial cell activation	0.764944	1.8005	0.00131406	0.00310004	10	GO:0006954	inflammatory response
GO:0002269	leukocyte activation involved in inflammatory response	0.764944	1.8005	0.00131406	0.00310004	10	GO:0006954	inflammatory response
GO:0031348	negative regulation of defense response	0.621054	1.79983	0	0.00312033	10	GO:0006954	inflammatory response
GO:0042554	superoxide anion generation	0.74283	1.79984	0	0.00312798	27	GO:0072593	reactive oxygen species metabolic process
GO:1902624	positive regulation of neutrophil migration	0.776336	1.7999	0.00134771	0.00313566	2	GO:0050900	leukocyte migration
GO:0032613	interleukin-10 production	0.726895	1.79855	0	0.00317512	14	GO:0001816	cytokine production
GO:0002714	positive regulation of B cell mediated immunity	0.771376	1.79785	0	0.00318513	1	GO:0050778	positive regulation of immune response
GO:0002891	positive regulation of immunoglobulin mediated immune response	0.771376	1.79785	0	0.00318513	1	GO:0050778	positive regulation of immune response
GO:0032653	regulation of interleukin-10 production	0.736041	1.79827	0.00130548	0.00318666	14	GO:0001816	cytokine production
GO:0010951	negative regulation of endopeptidase activity	0.605766	1.79808	0	0.00318855	22	GO:0051604	protein maturation
GO:0010718	positive regulation of epithelial to mesenchymal transition	0.696543	1.79741	0	0.00321085	29	GO:0008544	epidermis development
GO:0001773	myeloid dendritic cell activation	0.801565	1.79727	0	0.00321504	3	GO:0046649	lymphocyte activation
GO:0031343	positive regulation of cell killing	0.749407	1.79691	0	0.00323344	11	GO:0001906	cell killing
GO:0002260	lymphocyte homeostasis	0.675321	1.79648	0	0.00325886	26	GO:0048872	homeostasis of number of cells
GO:0002704	negative regulation of leukocyte mediated immunity	0.73226	1.79604	0.00383632	0.00328415	1	GO:0050778	positive regulation of immune response
GO:0019079	viral genome replication	0.629814	1.79368	0	0.00344952	35	GO:0019058	viral life cycle
GO:0045071	negative regulation of viral genome replication	0.692787	1.79344	0.00122249	0.00346247	35	GO:0019058	viral life cycle
GO:0002369	T cell cytokine production	0.741693	1.79248	0	0.00352084	1	GO:0050778	positive regulation of immune response
GO:0032655	regulation of interleukin-12 production	0.723427	1.79231	0	0.00352188	14	GO:0001816	cytokine production
GO:0032731	positive regulation of interleukin-1 beta production	0.750662	1.79256	0.00128205	0.0035268	14	GO:0001816	cytokine production
GO:0022612	gland morphogenesis	0.629619	1.79188	0	0.00356008	38	GO:0048732	gland development
GO:0010466	negative regulation of peptidase activity	0.604311	1.79132	0	0.00360127	22	GO:0051604	protein maturation
GO:0043029	T cell homeostasis	0.729076	1.7912	0	0.00360673	26	GO:0048872	homeostasis of number of cells
GO:0045668	negative regulation of osteoblast differentiation	0.73298	1.79089	0	0.00362137	33	GO:0001503	ossification
GO:0045577	regulation of B cell differentiation	0.743917	1.79047	0	0.00363135	3	GO:0046649	lymphocyte activation
GO:0002828	regulation of type 2 immune response	0.78295	1.78981	0	0.0036848	1	GO:0050778	positive regulation of immune response
GO:1904994	regulation of leukocyte adhesion to vascular endothelial cell	0.853167	1.78953	0	0.00369687	13	GO:0030155	regulation of cell adhesion
GO:0009110	vitamin biosynthetic process	0.803813	1.78909	0	0.00373168	25	GO:0006690	icosanoid metabolic process
GO:0050714	positive regulation of protein secretion	0.605895	1.78838	0	0.00377814	4	GO:1904951	positive regulation of establishment of protein localization
GO:0045069	regulation of viral genome replication	0.646449	1.78843	0	0.00377998	35	GO:0019058	viral life cycle
GO:0002279	mast cell activation involved in immune response	0.704101	1.78744	0	0.00382192	3	GO:0046649	lymphocyte activation
GO:0043303	mast cell degranulation	0.704101	1.78744	0	0.00382192	1	GO:0050778	positive regulation of immune response
GO:0042542	response to hydrogen peroxide	0.618767	1.78728	0	0.00382675	9	GO:0071396	cellular response to lipid
GO:0150076	neuroinflammatory response	0.710601	1.78682	0	0.00382994	10	GO:0006954	inflammatory response
GO:0030225	macrophage differentiation	0.714102	1.78695	0.00126263	0.00383831	18	GO:0002521	leukocyte differentiation
GO:0001910	regulation of leukocyte mediated cytotoxicity	0.722702	1.78647	0	0.00384588	11	GO:0001906	cell killing
GO:0030335	positive regulation of cell migration	0.588928	1.78626	0	0.00384838	6	GO:0040017	positive regulation of locomotion
GO:0061900	glial cell activation	0.735371	1.78593	0	0.00387088	10	GO:0006954	inflammatory response
GO:0033628	regulation of cell adhesion mediated by integrin	0.702208	1.78504	0	0.00390478	13	GO:0030155	regulation of cell adhesion
GO:0043123	positive regulation of I-kappaB kinase/NF-kappaB signaling	0.608115	1.7854	0	0.00390658	21	GO:0070371	ERK1 and ERK2 cascade
GO:0150077	regulation of neuroinflammatory response	0.79302	1.78507	0	0.00390685	10	GO:0006954	inflammatory response
GO:0030183	B cell differentiation	0.627658	1.78517	0	0.00391115	3	GO:0046649	lymphocyte activation
GO:2000404	regulation of T cell migration	0.734503	1.78484	0	0.0039269	2	GO:0050900	leukocyte migration
GO:0002675	positive regulation of acute inflammatory response	0.811254	1.7845	0	0.00394454	10	GO:0006954	inflammatory response
GO:0010712	regulation of collagen metabolic process	0.718774	1.78399	0.00130548	0.00397524	23	GO:0032963	collagen metabolic process
GO:0060761	negative regulation of response to cytokine stimulus	0.67928	1.78173	0	0.00413248	9	GO:0071396	cellular response to lipid
GO:0002448	mast cell mediated immunity	0.700971	1.78141	0	0.00415609	1	GO:0050778	positive regulation of immune response
GO:0032965	regulation of collagen biosynthetic process	0.740453	1.77906	0.00132979	0.00437966	23	GO:0032963	collagen metabolic process
GO:0002544	chronic inflammatory response	0.881865	1.77869	0	0.00440696	10	GO:0006954	inflammatory response
GO:0055123	digestive system development	0.623282	1.77848	0	0.00441249	32	GO:0001944	vasculature development
GO:0071295	cellular response to vitamin	0.743808	1.77773	0.00277778	0.00447201	9	GO:0071396	cellular response to lipid
GO:0030101	natural killer cell activation	0.700009	1.7755	0.00124224	0.0046419	3	GO:0046649	lymphocyte activation
GO:0002407	dendritic cell chemotaxis	0.813497	1.77551	0.00140647	0.00465199	2	GO:0050900	leukocyte migration
GO:0002637	regulation of immunoglobulin production	0.703022	1.77492	0.00121359	0.00467693	1	GO:0050778	positive regulation of immune response
GO:0002761	regulation of myeloid leukocyte differentiation	0.629431	1.7741	0	0.00473536	18	GO:0002521	leukocyte differentiation
GO:0071347	cellular response to interleukin-1	0.619241	1.77363	0	0.00476831	9	GO:0071396	cellular response to lipid
GO:0070268	cornification	0.719882	1.773	0	0.00479672	38	GO:0048732	gland development
GO:2000377	regulation of reactive oxygen species metabolic process	0.602061	1.77305	0	0.00480276	27	GO:0072593	reactive oxygen species metabolic process
GO:0090026	positive regulation of monocyte chemotaxis	0.856397	1.77284	0.0015361	0.00480554	2	GO:0050900	leukocyte migration
GO:0045428	regulation of nitric oxide biosynthetic process	0.687363	1.77252	0	0.00483124	39	GO:2001057	reactive nitrogen species metabolic process
GO:2000403	positive regulation of lymphocyte migration	0.742062	1.77127	0	0.00492659	2	GO:0050900	leukocyte migration
GO:0045063	T-helper 1 cell differentiation	0.861206	1.77095	0	0.00496229	1	GO:0050778	positive regulation of immune response
GO:0031424	keratinization	0.701112	1.77069	0.00127065	0.00498739	38	GO:0048732	gland development
GO:0030851	granulocyte differentiation	0.780765	1.77026	0.00263158	0.00501656	18	GO:0002521	leukocyte differentiation
GO:0022617	extracellular matrix disassembly	0.664672	1.76954	0	0.00508491	17	GO:0043062	extracellular structure organization
GO:2000147	positive regulation of cell motility	0.582981	1.76967	0	0.00509143	6	GO:0040017	positive regulation of locomotion
GO:0002385	mucosal immune response	0.822344	1.76875	0.00151515	0.00516555	1	GO:0050778	positive regulation of immune response
GO:0016485	protein processing	0.596327	1.7684	0	0.00521481	22	GO:0051604	protein maturation
GO:0048753	pigment granule organization	0.756953	1.76735	0	0.00530917	16	GO:0043473	pigmentation
GO:0033273	response to vitamin	0.637395	1.76744	0	0.00531196	9	GO:0071396	cellular response to lipid
GO:0036336	dendritic cell migration	0.800146	1.76695	0.00140449	0.00533303	2	GO:0050900	leukocyte migration
GO:0050920	regulation of chemotaxis	0.597456	1.76677	0	0.00534248	6	GO:0040017	positive regulation of locomotion
GO:0002712	regulation of B cell mediated immunity	0.718605	1.76637	0	0.00535516	1	GO:0050778	positive regulation of immune response
GO:0002889	regulation of immunoglobulin mediated immune response	0.718605	1.76637	0	0.00535516	1	GO:0050778	positive regulation of immune response
GO:1903900	regulation of viral life cycle	0.617314	1.76537	0.00106838	0.0054529	35	GO:0019058	viral life cycle
GO:0002720	positive regulation of cytokine production involved in immune response	0.684947	1.76466	0	0.00550653	1	GO:0050778	positive regulation of immune response
GO:0098868	bone growth	0.706625	1.76425	0.00127226	0.00553369	32	GO:0001944	vasculature development
GO:0002228	natural killer cell mediated immunity	0.739715	1.76362	0	0.00556066	1	GO:0050778	positive regulation of immune response
GO:0042267	natural killer cell mediated cytotoxicity	0.739715	1.76362	0	0.00556066	1	GO:0050778	positive regulation of immune response
GO:0006413	translational initiation	0.593049	1.76368	0	0.00557711	22	GO:0051604	protein maturation
GO:1902563	regulation of neutrophil activation	0.880304	1.76373	0	0.00557837	3	GO:0046649	lymphocyte activation
GO:0090303	positive regulation of wound healing	0.70093	1.76379	0.00124533	0.00558164	10	GO:0006954	inflammatory response
GO:0034121	regulation of toll-like receptor signaling pathway	0.668469	1.76324	0.00118343	0.00558334	8	GO:0098542	defense response to other organism
GO:0070207	protein homotrimerization	0.736709	1.76383	0.00135135	0.00558693	31	GO:0071827	plasma lipoprotein particle organization
GO:0032733	positive regulation of interleukin-10 production	0.773642	1.76295	0	0.00559798	14	GO:0001816	cytokine production
GO:0046456	icosanoid biosynthetic process	0.7059	1.76128	0	0.0057871	25	GO:0006690	icosanoid metabolic process
GO:0061035	regulation of cartilage development	0.676931	1.75998	0.00122249	0.00594378	29	GO:0008544	epidermis development
GO:0007249	I-kappaB kinase/NF-kappaB signaling	0.585394	1.75903	0	0.00602874	21	GO:0070371	ERK1 and ERK2 cascade
GO:0002474	antigen processing and presentation of peptide antigen via MHC class I	0.691833	1.75841	0.00124224	0.00611532	1	GO:0050778	positive regulation of immune response
GO:0097237	cellular response to toxic substance	0.588678	1.75802	0	0.00613823	9	GO:0071396	cellular response to lipid
GO:0043030	regulation of macrophage activation	0.686867	1.75808	0.00123457	0.0061445	3	GO:0046649	lymphocyte activation
GO:0031638	zymogen activation	0.688785	1.75762	0.00245399	0.00618489	22	GO:0051604	protein maturation
GO:0110111	negative regulation of animal organ morphogenesis	0.726255	1.7563	0.00131406	0.00633503	43	GO:0001763	morphogenesis of a branching structure
GO:0048701	embryonic cranial skeleton morphogenesis	0.708517	1.7554	0.0065703	0.00642211	44	GO:0060021	roof of mouth development
GO:0070167	regulation of biomineral tissue development	0.639687	1.75498	0.00115875	0.00644651	29	GO:0008544	epidermis development
GO:0001953	negative regulation of cell-matrix adhesion	0.705849	1.75473	0.00382166	0.00647275	13	GO:0030155	regulation of cell adhesion
GO:0044409	entry into host	0.615507	1.75396	0	0.00651113	12	GO:0044409	symbiont entry into host
GO:0042060	wound healing	0.57759	1.75355	0	0.00653122	10	GO:0006954	inflammatory response
GO:1902107	positive regulation of leukocyte differentiation	0.614429	1.75308	0	0.00657813	18	GO:0002521	leukocyte differentiation
GO:2001242	regulation of intrinsic apoptotic signaling pathway	0.600051	1.75254	0	0.00663062	30	GO:0097190	apoptotic signaling pathway
GO:0050728	negative regulation of inflammatory response	0.618515	1.7521	0	0.00668482	10	GO:0006954	inflammatory response
GO:0048546	digestive tract morphogenesis	0.700059	1.74934	0	0.00706125	32	GO:0001944	vasculature development
GO:0045429	positive regulation of nitric oxide biosynthetic process	0.711818	1.74909	0.00379267	0.00707027	39	GO:2001057	reactive nitrogen species metabolic process
GO:1904407	positive regulation of nitric oxide metabolic process	0.711818	1.74909	0.00379267	0.00707027	39	GO:2001057	reactive nitrogen species metabolic process
GO:0070228	regulation of lymphocyte apoptotic process	0.693482	1.74936	0	0.00707292	30	GO:0097190	apoptotic signaling pathway
GO:0048660	regulation of smooth muscle cell proliferation	0.605451	1.74831	0	0.00716843	7	GO:0050673	epithelial cell proliferation
GO:0048659	smooth muscle cell proliferation	0.60443	1.74761	0	0.00721418	7	GO:0050673	epithelial cell proliferation
GO:0010818	T cell chemotaxis	0.820931	1.74764	0	0.0072147	2	GO:0050900	leukocyte migration
GO:0002793	positive regulation of peptide secretion	0.589123	1.74743	0	0.00722493	4	GO:1904951	positive regulation of establishment of protein localization
GO:0045622	regulation of T-helper cell differentiation	0.724673	1.74765	0.00135135	0.00722655	3	GO:0046649	lymphocyte activation
GO:0031294	lymphocyte costimulation	0.706502	1.7466	0	0.00727126	3	GO:0046649	lymphocyte activation
GO:0031295	T cell costimulation	0.706502	1.7466	0	0.00727126	3	GO:0046649	lymphocyte activation
GO:0060536	cartilage morphogenesis	0.749362	1.74674	0.0055788	0.00728747	29	GO:0008544	epidermis development
GO:0001960	negative regulation of cytokine-mediated signaling pathway	0.671311	1.74674	0.00245399	0.00730125	9	GO:0071396	cellular response to lipid
GO:0008630	intrinsic apoptotic signaling pathway in response to DNA damage	0.614177	1.74441	0	0.00756412	30	GO:0097190	apoptotic signaling pathway
GO:0015669	gas transport	0.839478	1.7433	0.00477707	0.00756657	4	GO:1904951	positive regulation of establishment of protein localization
GO:0097028	dendritic cell differentiation	0.705714	1.74455	0.002574	0.00756714	18	GO:0002521	leukocyte differentiation
GO:0002639	positive regulation of immunoglobulin production	0.726196	1.74398	0.00127389	0.00756802	1	GO:0050778	positive regulation of immune response
GO:0097191	extrinsic apoptotic signaling pathway	0.584973	1.74403	0	0.00757657	30	GO:0097190	apoptotic signaling pathway
GO:1903708	positive regulation of hemopoiesis	0.593533	1.74332	0	0.00758051	18	GO:0002521	leukocyte differentiation
GO:0072132	mesenchyme morphogenesis	0.673046	1.74418	0	0.00758146	29	GO:0008544	epidermis development
GO:0019882	antigen processing and presentation	0.59998	1.74338	0	0.00758535	1	GO:0050778	positive regulation of immune response
GO:1905521	regulation of macrophage migration	0.728186	1.74344	0	0.00759753	2	GO:0050900	leukocyte migration
GO:0043921	modulation by host of viral transcription	0.735948	1.7435	0.00408719	0.00760426	12	GO:0044409	symbiont entry into host
GO:0002755	MyD88-dependent toll-like receptor signaling pathway	0.715548	1.74241	0	0.00766648	8	GO:0098542	defense response to other organism
GO:0033028	myeloid cell apoptotic process	0.753432	1.74266	0.00271739	0.00767096	30	GO:0097190	apoptotic signaling pathway
GO:0043371	negative regulation of CD4-positive, alpha-beta T cell differentiation	0.772273	1.74206	0	0.00770496	3	GO:0046649	lymphocyte activation
GO:0045807	positive regulation of endocytosis	0.609783	1.74182	0	0.00771802	4	GO:1904951	positive regulation of establishment of protein localization
GO:0010758	regulation of macrophage chemotaxis	0.762994	1.7416	0.00138122	0.00774365	2	GO:0050900	leukocyte migration
GO:0072538	T-helper 17 type immune response	0.756091	1.74143	0.00297619	0.00775839	1	GO:0050778	positive regulation of immune response
GO:2001243	negative regulation of intrinsic apoptotic signaling pathway	0.616071	1.74108	0	0.00779284	30	GO:0097190	apoptotic signaling pathway
GO:0003203	endocardial cushion morphogenesis	0.705893	1.74077	0	0.00781103	29	GO:0008544	epidermis development
GO:0032928	regulation of superoxide anion generation	0.753494	1.7404	0.00138889	0.00786853	27	GO:0072593	reactive oxygen species metabolic process
GO:0032418	lysosome localization	0.650606	1.73962	0.00115741	0.00797406	4	GO:1904951	positive regulation of establishment of protein localization
GO:0002825	regulation of T-helper 1 type immune response	0.789128	1.73927	0.00139276	0.00801144	1	GO:0050778	positive regulation of immune response
GO:0019748	secondary metabolic process	0.661261	1.73876	0.00117925	0.00807539	24	GO:0019748	secondary metabolic process
GO:0035270	endocrine system development	0.618773	1.73828	0	0.0081242	32	GO:0001944	vasculature development
GO:1901889	negative regulation of cell junction assembly	0.75511	1.73829	0.00415512	0.00813342	17	GO:0043062	extracellular structure organization
GO:0070232	regulation of T cell apoptotic process	0.738094	1.7383	0.00268456	0.00814621	30	GO:0097190	apoptotic signaling pathway
GO:0048706	embryonic skeletal system development	0.631086	1.73759	0.00115473	0.00822815	32	GO:0001944	vasculature development
GO:0040017	positive regulation of locomotion	0.571788	1.73622	0	0.00838386	6	GO:0040017	positive regulation of locomotion
GO:0048762	mesenchymal cell differentiation	0.58394	1.73627	0	0.00839525	29	GO:0008544	epidermis development
GO:0043122	regulation of I-kappaB kinase/NF-kappaB signaling	0.580937	1.73532	0	0.00846369	21	GO:0070371	ERK1 and ERK2 cascade
GO:0000302	response to reactive oxygen species	0.582425	1.73567	0	0.00846475	9	GO:0071396	cellular response to lipid
GO:0048002	antigen processing and presentation of peptide antigen	0.608386	1.73571	0	0.00846921	1	GO:0050778	positive regulation of immune response
GO:0061307	cardiac neural crest cell differentiation involved in heart development	0.839542	1.73534	0	0.00847687	18	GO:0002521	leukocyte differentiation
GO:0061308	cardiac neural crest cell development involved in heart development	0.839542	1.73534	0	0.00847687	18	GO:0002521	leukocyte differentiation
GO:0030168	platelet activation	0.595479	1.7344	0	0.00860043	42	GO:0050817	coagulation
GO:0050731	positive regulation of peptidyl-tyrosine phosphorylation	0.602078	1.73403	0	0.00863058	22	GO:0051604	protein maturation
GO:0150078	positive regulation of neuroinflammatory response	0.820023	1.73369	0.00294118	0.00866061	10	GO:0006954	inflammatory response
GO:0045824	negative regulation of innate immune response	0.698112	1.73059	0.00127065	0.00918982	5	GO:0009617	response to bacterium
GO:0048872	homeostasis of number of cells	0.576887	1.72959	0	0.0093081	26	GO:0048872	homeostasis of number of cells
GO:0060324	face development	0.661102	1.72908	0	0.00940056	44	GO:0060021	roof of mouth development
GO:1903036	positive regulation of response to wounding	0.668173	1.72772	0.00242718	0.00957249	10	GO:0006954	inflammatory response
GO:0048661	positive regulation of smooth muscle cell proliferation	0.628922	1.72692	0	0.00967602	7	GO:0050673	epithelial cell proliferation
GO:0045059	positive thymic T cell selection	0.843241	1.72639	0.00151976	0.00975521	18	GO:0002521	leukocyte differentiation
GO:0033631	cell-cell adhesion mediated by integrin	0.808889	1.72618	0.00465116	0.00978285	13	GO:0030155	regulation of cell adhesion
GO:0006958	complement activation, classical pathway	0.759795	1.72483	0.00142248	0.0100067	1	GO:0050778	positive regulation of immune response
GO:0006509	membrane protein ectodomain proteolysis	0.66659	1.72459	0	0.0100287	22	GO:0051604	protein maturation
GO:0034446	substrate adhesion-dependent cell spreading	0.621602	1.72236	0.0011325	0.0103908	13	GO:0030155	regulation of cell adhesion
GO:0010714	positive regulation of collagen metabolic process	0.765208	1.72238	0.00139665	0.0104248	23	GO:0032963	collagen metabolic process
GO:0048864	stem cell development	0.630753	1.72195	0	0.0104594	18	GO:0002521	leukocyte differentiation
GO:0048565	digestive tract development	0.605769	1.72186	0.00108108	0.0104669	32	GO:0001944	vasculature development
GO:0045765	regulation of angiogenesis	0.574393	1.72077	0	0.0106183	32	GO:0001944	vasculature development
GO:0010759	positive regulation of macrophage chemotaxis	0.827489	1.72087	0.0015083	0.0106245	2	GO:0050900	leukocyte migration
GO:0002437	inflammatory response to antigenic stimulus	0.741535	1.72045	0	0.0106389	10	GO:0006954	inflammatory response
GO:1901623	regulation of lymphocyte chemotaxis	0.784079	1.72016	0.0057971	0.0106645	2	GO:0050900	leukocyte migration
GO:1903428	positive regulation of reactive oxygen species biosynthetic process	0.684404	1.71995	0.00249377	0.0106984	27	GO:0072593	reactive oxygen species metabolic process
GO:0045581	negative regulation of T cell differentiation	0.680666	1.71976	0.00259067	0.0107122	18	GO:0002521	leukocyte differentiation
GO:0031214	biomineral tissue development	0.594753	1.71858	0	0.0108878	29	GO:0008544	epidermis development
GO:2001237	negative regulation of extrinsic apoptotic signaling pathway	0.601917	1.71799	0	0.0109695	30	GO:0097190	apoptotic signaling pathway
GO:0002691	regulation of cellular extravasation	0.756395	1.71735	0.00273973	0.0111125	2	GO:0050900	leukocyte migration
GO:0051092	positive regulation of NF-kappaB transcription factor activity	0.58798	1.71661	0	0.0111793	45	GO:0043433	negative regulation of DNA-binding transcription factor activity
GO:0010574	regulation of vascular endothelial growth factor production	0.731796	1.71676	0.00567376	0.0111919	14	GO:0001816	cytokine production
GO:0070670	response to interleukin-4	0.705742	1.71663	0.0026178	0.011193	9	GO:0071396	cellular response to lipid
GO:0045620	negative regulation of lymphocyte differentiation	0.656807	1.71616	0.00247219	0.0112213	18	GO:0002521	leukocyte differentiation
GO:2000406	positive regulation of T cell migration	0.742547	1.71617	0.00134953	0.01124	2	GO:0050900	leukocyte migration
GO:0045638	negative regulation of myeloid cell differentiation	0.637489	1.71589	0.00114416	0.0112471	18	GO:0002521	leukocyte differentiation
GO:0002707	negative regulation of lymphocyte mediated immunity	0.732635	1.71452	0.00408719	0.0114867	1	GO:0050778	positive regulation of immune response
GO:0003323	type B pancreatic cell development	0.780587	1.71421	0.00142248	0.0115448	29	GO:0008544	epidermis development
GO:0061756	leukocyte adhesion to vascular endothelial cell	0.717	1.71389	0.00263852	0.0115782	13	GO:0030155	regulation of cell adhesion
GO:0050730	regulation of peptidyl-tyrosine phosphorylation	0.577444	1.71374	0	0.0115836	22	GO:0051604	protein maturation
GO:0045766	positive regulation of angiogenesis	0.590231	1.71353	0	0.0116005	32	GO:0001944	vasculature development
GO:0003416	endochondral bone growth	0.691289	1.71332	0.00514801	0.0116271	32	GO:0001944	vasculature development
GO:0030205	dermatan sulfate metabolic process	0.795621	1.713	0.00615385	0.0116702	36	GO:0006026	aminoglycan catabolic process
GO:0030208	dermatan sulfate biosynthetic process	0.795621	1.713	0.00615385	0.0116702	36	GO:0006026	aminoglycan catabolic process
GO:1901342	regulation of vasculature development	0.570752	1.71275	0	0.011695	32	GO:0001944	vasculature development
GO:0070486	leukocyte aggregation	0.821232	1.71203	0.00153139	0.0117927	13	GO:0030155	regulation of cell adhesion
GO:0033622	integrin activation	0.772718	1.71207	0.00869565	0.0118038	31	GO:0071827	plasma lipoprotein particle organization
GO:0050792	regulation of viral process	0.583385	1.71151	0	0.0118736	35	GO:0019058	viral life cycle
GO:1903409	reactive oxygen species biosynthetic process	0.618004	1.71087	0.00111982	0.01197	27	GO:0072593	reactive oxygen species metabolic process
GO:0070372	regulation of ERK1 and ERK2 cascade	0.566909	1.71093	0	0.0119734	21	GO:0070371	ERK1 and ERK2 cascade
GO:0002507	tolerance induction	0.789841	1.71096	0.0014881	0.0119848	1	GO:0050778	positive regulation of immune response
GO:0002504	antigen processing and presentation of peptide or polysaccharide antigen via MHC class II	0.618356	1.711	0	0.011993	1	GO:0050778	positive regulation of immune response
GO:0060351	cartilage development involved in endochondral bone morphogenesis	0.689265	1.71044	0.00256082	0.01205	32	GO:0001944	vasculature development
GO:1904018	positive regulation of vasculature development	0.585451	1.71007	0	0.0121042	32	GO:0001944	vasculature development
GO:0045637	regulation of myeloid cell differentiation	0.573903	1.70921	0	0.0122587	18	GO:0002521	leukocyte differentiation
GO:0070669	response to interleukin-2	0.832755	1.70832	0	0.0124176	9	GO:0071396	cellular response to lipid
GO:0007369	gastrulation	0.580049	1.7075	0	0.0125886	32	GO:0001944	vasculature development
GO:1903054	negative regulation of extracellular matrix organization	0.836622	1.70721	0.0015748	0.0126273	17	GO:0043062	extracellular structure organization
GO:0009611	response to wounding	0.560742	1.70681	0	0.0126912	10	GO:0006954	inflammatory response
GO:0032695	negative regulation of interleukin-12 production	0.824382	1.70654	0.00623053	0.0127327	14	GO:0001816	cytokine production
GO:0002831	regulation of response to biotic stimulus	0.604608	1.70593	0	0.0128279	5	GO:0009617	response to bacterium
GO:0043491	protein kinase B signaling	0.568443	1.70429	0	0.0131382	21	GO:0070371	ERK1 and ERK2 cascade
GO:0030316	osteoclast differentiation	0.609074	1.70438	0	0.0131433	18	GO:0002521	leukocyte differentiation
GO:0009913	epidermal cell differentiation	0.584325	1.7041	0	0.0131456	29	GO:0008544	epidermis development
GO:0014032	neural crest cell development	0.623204	1.7038	0	0.0131892	18	GO:0002521	leukocyte differentiation
GO:0033032	regulation of myeloid cell apoptotic process	0.753146	1.70318	0.00278552	0.0133093	30	GO:0097190	apoptotic signaling pathway
GO:0050918	positive chemotaxis	0.650062	1.70268	0.00239234	0.0133791	6	GO:0040017	positive regulation of locomotion
GO:0070374	positive regulation of ERK1 and ERK2 cascade	0.575826	1.70187	0	0.0135303	21	GO:0070371	ERK1 and ERK2 cascade
GO:0002479	antigen processing and presentation of exogenous peptide antigen via MHC class I, TAP-dependent	0.760812	1.70155	0.0014771	0.0135885	1	GO:0050778	positive regulation of immune response
GO:0034367	protein-containing complex remodeling	0.756382	1.70141	0.00149254	0.0135951	31	GO:0071827	plasma lipoprotein particle organization
GO:0030865	cortical cytoskeleton organization	0.652795	1.70033	0.00122399	0.0137727	17	GO:0043062	extracellular structure organization
GO:0033077	T cell differentiation in thymus	0.636019	1.70039	0.0011919	0.0137849	18	GO:0002521	leukocyte differentiation
GO:0045061	thymic T cell selection	0.796631	1.70006	0.00447761	0.0138208	18	GO:0002521	leukocyte differentiation
GO:0010742	macrophage derived foam cell differentiation	0.706934	1.69971	0.00803213	0.0138642	18	GO:0002521	leukocyte differentiation
GO:0090077	foam cell differentiation	0.706934	1.69971	0.00803213	0.0138642	18	GO:0002521	leukocyte differentiation
GO:0070371	ERK1 and ERK2 cascade	0.563012	1.69935	0	0.0139196	21	GO:0070371	ERK1 and ERK2 cascade
GO:0034114	regulation of heterotypic cell-cell adhesion	0.783716	1.69786	0.00297177	0.0142634	13	GO:0030155	regulation of cell adhesion
GO:0042730	fibrinolysis	0.784357	1.69752	0.00447094	0.0143226	41	GO:0050878	regulation of body fluid levels
GO:0030216	keratinocyte differentiation	0.595678	1.69736	0.00108578	0.0143433	29	GO:0008544	epidermis development
GO:0002438	acute inflammatory response to antigenic stimulus	0.811524	1.69663	0.00304414	0.0144816	10	GO:0006954	inflammatory response
GO:0070227	lymphocyte apoptotic process	0.639719	1.69567	0	0.014679	30	GO:0097190	apoptotic signaling pathway
GO:0072539	T-helper 17 cell differentiation	0.747368	1.69523	0.00605144	0.0147572	1	GO:0050778	positive regulation of immune response
GO:0002762	negative regulation of myeloid leukocyte differentiation	0.663082	1.69526	0.00369914	0.0147707	18	GO:0002521	leukocyte differentiation
GO:0043922	negative regulation by host of viral transcription	0.83404	1.69484	0.00157233	0.0148166	12	GO:0044409	symbiont entry into host
GO:0034368	protein-lipid complex remodeling	0.765471	1.69437	0.00459418	0.0148456	31	GO:0071827	plasma lipoprotein particle organization
GO:0034369	plasma lipoprotein particle remodeling	0.765471	1.69437	0.00459418	0.0148456	31	GO:0071827	plasma lipoprotein particle organization
GO:0003433	chondrocyte development involved in endochondral bone morphogenesis	0.739807	1.69449	0.0070922	0.0148728	32	GO:0001944	vasculature development
GO:2001185	regulation of CD8-positive, alpha-beta T cell activation	0.787082	1.69347	0.00147929	0.015028	3	GO:0046649	lymphocyte activation
GO:0060350	endochondral bone morphogenesis	0.631626	1.69264	0.00117509	0.0151688	32	GO:0001944	vasculature development
GO:0048009	insulin-like growth factor receptor signaling pathway	0.716075	1.69246	0.00274348	0.0151938	21	GO:0070371	ERK1 and ERK2 cascade
GO:0006925	inflammatory cell apoptotic process	0.789206	1.69231	0.00443131	0.0152009	30	GO:0097190	apoptotic signaling pathway
GO:0008544	epidermis development	0.5655	1.69163	0	0.015341	29	GO:0008544	epidermis development
GO:0021983	pituitary gland development	0.691727	1.69111	0.00130719	0.0154493	32	GO:0001944	vasculature development
GO:0052547	regulation of peptidase activity	0.559261	1.69076	0	0.0155051	22	GO:0051604	protein maturation
GO:0010573	vascular endothelial growth factor production	0.713365	1.68923	0.00835655	0.0157992	14	GO:0001816	cytokine production
GO:0046596	regulation of viral entry into host cell	0.731156	1.68958	0.00417827	0.0158019	12	GO:0044409	symbiont entry into host
GO:0046597	negative regulation of viral entry into host cell	0.815706	1.68944	0.00748503	0.0158094	12	GO:0044409	symbiont entry into host
GO:0002262	myeloid cell homeostasis	0.576523	1.6893	0	0.015814	26	GO:0048872	homeostasis of number of cells
GO:0010575	positive regulation of vascular endothelial growth factor production	0.75208	1.68859	0.00601504	0.0159295	14	GO:0001816	cytokine production
GO:0050678	regulation of epithelial cell proliferation	0.563485	1.68816	0	0.0159895	7	GO:0050673	epithelial cell proliferation
GO:0002711	positive regulation of T cell mediated immunity	0.695576	1.68821	0.00385109	0.0159956	1	GO:0050778	positive regulation of immune response
GO:0070231	T cell apoptotic process	0.669636	1.68826	0.00517464	0.0160032	30	GO:0097190	apoptotic signaling pathway
GO:0002724	regulation of T cell cytokine production	0.733749	1.68796	0.00278164	0.0160231	1	GO:0050778	positive regulation of immune response
GO:0002063	chondrocyte development	0.671744	1.68766	0.00520833	0.0160476	29	GO:0008544	epidermis development
GO:0060713	labyrinthine layer morphogenesis	0.77879	1.6877	0.00292826	0.0160625	38	GO:0048732	gland development
GO:0001704	formation of primary germ layer	0.588577	1.68696	0.00110742	0.0161994	32	GO:0001944	vasculature development
GO:0016999	antibiotic metabolic process	0.584832	1.68673	0.00220022	0.0162296	46	GO:0016999	antibiotic metabolic process
GO:0050679	positive regulation of epithelial cell proliferation	0.58316	1.68504	0	0.0166198	7	GO:0050673	epithelial cell proliferation
GO:0060325	face morphogenesis	0.691895	1.68479	0.0013245	0.0166712	44	GO:0060021	roof of mouth development
GO:0048732	gland development	0.557465	1.68467	0	0.0166773	38	GO:0048732	gland development
GO:0003413	chondrocyte differentiation involved in endochondral bone morphogenesis	0.713953	1.68461	0.00687758	0.0166804	32	GO:0001944	vasculature development
GO:0060443	mammary gland morphogenesis	0.684774	1.68418	0.00247525	0.0167749	38	GO:0048732	gland development
GO:0033008	positive regulation of mast cell activation involved in immune response	0.825662	1.68356	0.00614439	0.0168345	3	GO:0046649	lymphocyte activation
GO:0043306	positive regulation of mast cell degranulation	0.825662	1.68356	0.00614439	0.0168345	4	GO:1904951	positive regulation of establishment of protein localization
GO:0048771	tissue remodeling	0.590559	1.68374	0	0.0168532	47	GO:0048771	tissue remodeling
GO:0001912	positive regulation of leukocyte mediated cytotoxicity	0.733637	1.68316	0.00273598	0.0169223	11	GO:0001906	cell killing
GO:1905331	negative regulation of morphogenesis of an epithelium	0.772327	1.68298	0.00578871	0.0169538	48	GO:0045598	regulation of fat cell differentiation
GO:0043518	negative regulation of DNA damage response, signal transduction by p53 class mediator	0.793508	1.68207	0.00761035	0.0172005	37	GO:1903844	regulation of cellular response to transforming growth factor beta stimulus
GO:0030890	positive regulation of B cell proliferation	0.695532	1.68148	0.00405405	0.0173462	7	GO:0050673	epithelial cell proliferation
GO:0050673	epithelial cell proliferation	0.560787	1.68089	0	0.0174585	7	GO:0050673	epithelial cell proliferation
GO:0072567	chemokine (C-X-C motif) ligand 2 production	0.82768	1.68046	0.00478469	0.0175396	14	GO:0001816	cytokine production
GO:0046718	viral entry into host cell	0.599185	1.68049	0	0.0175548	12	GO:0044409	symbiont entry into host
GO:0048514	blood vessel morphogenesis	0.550701	1.6792	0	0.0177343	32	GO:0001944	vasculature development
GO:1903556	negative regulation of tumor necrosis factor superfamily cytokine production	0.675067	1.67923	0.00522876	0.0177554	14	GO:0001816	cytokine production
GO:0010518	positive regulation of phospholipase activity	0.642182	1.67929	0.00601685	0.0177695	45	GO:0043433	negative regulation of DNA-binding transcription factor activity
GO:0045600	positive regulation of fat cell differentiation	0.640696	1.67887	0.00248756	0.0177812	48	GO:0045598	regulation of fat cell differentiation
GO:0006935	chemotaxis	0.549738	1.67797	0	0.0179977	6	GO:0040017	positive regulation of locomotion
GO:0051222	positive regulation of protein transport	0.555535	1.67643	0	0.0184142	4	GO:1904951	positive regulation of establishment of protein localization
GO:0045684	positive regulation of epidermis development	0.697261	1.67616	0.00130548	0.0184825	29	GO:0008544	epidermis development
GO:0045671	negative regulation of osteoclast differentiation	0.704059	1.67591	0.00801068	0.0185225	18	GO:0002521	leukocyte differentiation
GO:0032967	positive regulation of collagen biosynthetic process	0.753753	1.67565	0.00566572	0.0185721	23	GO:0032963	collagen metabolic process
GO:0042330	taxis	0.548804	1.67495	0	0.0187579	6	GO:0040017	positive regulation of locomotion
GO:0001914	regulation of T cell mediated cytotoxicity	0.775403	1.67468	0	0.0188212	1	GO:0050778	positive regulation of immune response
GO:0061037	negative regulation of cartilage development	0.746017	1.67439	0.00849858	0.018866	29	GO:0008544	epidermis development
GO:0046427	positive regulation of JAK-STAT cascade	0.643864	1.67396	0.00236686	0.0189695	21	GO:0070371	ERK1 and ERK2 cascade
GO:0007435	salivary gland morphogenesis	0.66468	1.67278	0.00388601	0.0192947	32	GO:0001944	vasculature development
GO:0032330	regulation of chondrocyte differentiation	0.678714	1.67263	0.00387597	0.019301	29	GO:0008544	epidermis development
GO:1901570	fatty acid derivative biosynthetic process	0.613879	1.67219	0.00112613	0.0194076	20	GO:0006720	isoprenoid metabolic process
GO:0051895	negative regulation of focal adhesion assembly	0.769065	1.67188	0.00892857	0.0194792	17	GO:0043062	extracellular structure organization
GO:0033002	muscle cell proliferation	0.567531	1.67078	0	0.0197852	7	GO:0050673	epithelial cell proliferation
GO:0032479	regulation of type I interferon production	0.588524	1.67018	0	0.0199822	14	GO:0001816	cytokine production
GO:0033630	positive regulation of cell adhesion mediated by integrin	0.750059	1.67007	0.00870827	0.0199972	13	GO:0030155	regulation of cell adhesion
GO:0001568	blood vessel development	0.545558	1.66953	0	0.0200948	32	GO:0001944	vasculature development
GO:0014033	neural crest cell differentiation	0.606554	1.66956	0	0.0201132	18	GO:0002521	leukocyte differentiation
GO:0003309	type B pancreatic cell differentiation	0.738454	1.66793	0.00281294	0.0205965	29	GO:0008544	epidermis development
GO:0001890	placenta development	0.573345	1.66723	0	0.0206965	38	GO:0048732	gland development
GO:0071353	cellular response to interleukin-4	0.69331	1.66733	0.00793651	0.0207112	9	GO:0071396	cellular response to lipid
GO:0010743	regulation of macrophage derived foam cell differentiation	0.723259	1.66701	0.0041958	0.0207132	18	GO:0002521	leukocyte differentiation
GO:2001236	regulation of extrinsic apoptotic signaling pathway	0.5699	1.66726	0	0.0207155	30	GO:0097190	apoptotic signaling pathway
GO:0051897	positive regulation of protein kinase B signaling	0.57343	1.66738	0	0.020729	21	GO:0070371	ERK1 and ERK2 cascade
GO:1905314	semi-lunar valve development	0.674159	1.66705	0.0104031	0.0207323	32	GO:0001944	vasculature development
GO:0060711	labyrinthine layer development	0.661373	1.66654	0.00510856	0.0208404	38	GO:0048732	gland development
GO:0071605	monocyte chemotactic protein-1 production	0.801008	1.66621	0.0060423	0.0208676	14	GO:0001816	cytokine production
GO:0071637	regulation of monocyte chemotactic protein-1 production	0.801008	1.66621	0.0060423	0.0208676	14	GO:0001816	cytokine production
GO:0046006	regulation of activated T cell proliferation	0.711561	1.66592	0.0067659	0.0209301	7	GO:0050673	epithelial cell proliferation
GO:0030866	cortical actin cytoskeleton organization	0.656625	1.6646	0.00379747	0.021294	17	GO:0043062	extracellular structure organization
GO:1905523	positive regulation of macrophage migration	0.773229	1.66371	0.00879765	0.0215041	2	GO:0050900	leukocyte migration
GO:0002478	antigen processing and presentation of exogenous peptide antigen	0.58708	1.66375	0.00323276	0.0215267	1	GO:0050778	positive regulation of immune response
GO:0060445	branching involved in salivary gland morphogenesis	0.704971	1.6633	0.0041958	0.0216141	32	GO:0001944	vasculature development
GO:0045066	regulatory T cell differentiation	0.760006	1.66257	0.00734214	0.0217765	18	GO:0002521	leukocyte differentiation
GO:0045589	regulation of regulatory T cell differentiation	0.760006	1.66257	0.00734214	0.0217765	18	GO:0002521	leukocyte differentiation
GO:0070208	protein heterotrimerization	0.80915	1.66208	0.0144462	0.0218398	31	GO:0071827	plasma lipoprotein particle organization
GO:0070229	negative regulation of lymphocyte apoptotic process	0.716603	1.66216	0.0056899	0.0218533	30	GO:0097190	apoptotic signaling pathway
GO:0003151	outflow tract morphogenesis	0.602892	1.66227	0.00681818	0.0218547	32	GO:0001944	vasculature development
GO:1903392	negative regulation of adherens junction organization	0.755892	1.66159	0.0118168	0.0219282	17	GO:0043062	extracellular structure organization
GO:1904037	positive regulation of epithelial cell apoptotic process	0.694657	1.66163	0.00656168	0.0219498	30	GO:0097190	apoptotic signaling pathway
GO:0014031	mesenchymal cell development	0.605022	1.66145	0.00113379	0.0219535	29	GO:0008544	epidermis development
GO:0032897	negative regulation of viral transcription	0.702724	1.66063	0.00532623	0.0221551	35	GO:0019058	viral life cycle
GO:0043277	apoptotic cell clearance	0.675069	1.66031	0.00621118	0.0221795	4	GO:1904951	positive regulation of establishment of protein localization
GO:0052548	regulation of endopeptidase activity	0.549586	1.65881	0	0.0223292	22	GO:0051604	protein maturation
GO:0070233	negative regulation of T cell apoptotic process	0.783092	1.65896	0.00441176	0.0223345	30	GO:0097190	apoptotic signaling pathway
GO:0002068	glandular epithelial cell development	0.713574	1.65881	0.011984	0.0223562	29	GO:0008544	epidermis development
GO:0030224	monocyte differentiation	0.688868	1.65898	0.0107095	0.0223616	18	GO:0002521	leukocyte differentiation
GO:1903131	mononuclear cell differentiation	0.688868	1.65898	0.0107095	0.0223616	18	GO:0002521	leukocyte differentiation
GO:0032689	negative regulation of interferon-gamma production	0.752075	1.65922	0.0126227	0.022373	14	GO:0001816	cytokine production
GO:0050878	regulation of body fluid levels	0.547717	1.65941	0	0.0223811	41	GO:0050878	regulation of body fluid levels
GO:0060021	roof of mouth development	0.600668	1.65927	0.0045819	0.0223857	44	GO:0060021	roof of mouth development
GO:1904996	positive regulation of leukocyte adhesion to vascular endothelial cell	0.829447	1.65948	0.00311526	0.0223886	13	GO:0030155	regulation of cell adhesion
GO:0045670	regulation of osteoclast differentiation	0.624307	1.65902	0.00590319	0.0224093	18	GO:0002521	leukocyte differentiation
GO:1904951	positive regulation of establishment of protein localization	0.548136	1.65844	0	0.0224216	4	GO:1904951	positive regulation of establishment of protein localization
GO:0035357	peroxisome proliferator activated receptor signaling pathway	0.797754	1.65818	0.00762195	0.0224785	21	GO:0070371	ERK1 and ERK2 cascade
GO:0032606	type I interferon production	0.584934	1.65733	0	0.0227054	14	GO:0001816	cytokine production
GO:0001944	vasculature development	0.541446	1.6564	0	0.0229769	32	GO:0001944	vasculature development
GO:0003197	endocardial cushion development	0.64557	1.65621	0.00241255	0.0230249	29	GO:0008544	epidermis development
GO:0071352	cellular response to interleukin-2	0.82296	1.65565	0.00643087	0.0231907	9	GO:0071396	cellular response to lipid
GO:0038110	interleukin-2-mediated signaling pathway	0.82296	1.65565	0.00643087	0.0231907	9	GO:0071396	cellular response to lipid
GO:1901099	negative regulation of signal transduction in absence of ligand	0.69819	1.65445	0.00411523	0.0235202	37	GO:1903844	regulation of cellular response to transforming growth factor beta stimulus
GO:2001240	negative regulation of extrinsic apoptotic signaling pathway in absence of ligand	0.69819	1.65445	0.00411523	0.0235202	37	GO:1903844	regulation of cellular response to transforming growth factor beta stimulus
GO:0001974	blood vessel remodeling	0.669095	1.65424	0.00383632	0.023562	47	GO:0048771	tissue remodeling
GO:0018958	phenol-containing compound metabolic process	0.609514	1.65383	0.00110988	0.0236207	34	GO:0018958	phenol-containing compound metabolic process
GO:2001234	negative regulation of apoptotic signaling pathway	0.556317	1.65392	0	0.0236295	30	GO:0097190	apoptotic signaling pathway
GO:0007566	embryo implantation	0.644214	1.65326	0.00640205	0.0237628	49	GO:0007565	female pregnancy
GO:0045682	regulation of epidermis development	0.6163	1.65288	0.00346021	0.0238504	29	GO:0008544	epidermis development
GO:0033005	positive regulation of mast cell activation	0.795542	1.65237	0.0151286	0.0239982	3	GO:0046649	lymphocyte activation
GO:0002495	antigen processing and presentation of peptide antigen via MHC class II	0.597338	1.65212	0.00220751	0.0240481	1	GO:0050778	positive regulation of immune response
GO:0048662	negative regulation of smooth muscle cell proliferation	0.646424	1.65177	0.0114213	0.0240974	7	GO:0050673	epithelial cell proliferation
GO:0035743	CD4-positive, alpha-beta T cell cytokine production	0.794204	1.65165	0.0120301	0.0241136	1	GO:0050778	positive regulation of immune response
GO:0031100	animal organ regeneration	0.603814	1.65067	0.00340909	0.0243841	38	GO:0048732	gland development
GO:0031670	cellular response to nutrient	0.614986	1.64946	0.0011976	0.0247829	9	GO:0071396	cellular response to lipid
GO:0070972	protein localization to endoplasmic reticulum	0.558284	1.64907	0.00105374	0.0248503	4	GO:1904951	positive regulation of establishment of protein localization
GO:0070301	cellular response to hydrogen peroxide	0.599245	1.64908	0.00110619	0.0248721	9	GO:0071396	cellular response to lipid
GO:0010634	positive regulation of epithelial cell migration	0.566402	1.6486	0	0.0249748	6	GO:0040017	positive regulation of locomotion
GO:1902041	regulation of extrinsic apoptotic signaling pathway via death domain receptors	0.626405	1.64772	0.00718563	0.0252476	30	GO:0097190	apoptotic signaling pathway
GO:1904894	positive regulation of STAT cascade	0.632646	1.64728	0.00355872	0.0253535	21	GO:0070371	ERK1 and ERK2 cascade
GO:0032682	negative regulation of chemokine production	0.731869	1.64681	0.0187861	0.0255314	14	GO:0001816	cytokine production
GO:0032930	positive regulation of superoxide anion generation	0.748674	1.64618	0.010043	0.0257227	27	GO:0072593	reactive oxygen species metabolic process
GO:0036037	CD8-positive, alpha-beta T cell activation	0.726725	1.64556	0.0069735	0.0258528	3	GO:0046649	lymphocyte activation
GO:0071800	podosome assembly	0.733493	1.64564	0.00719424	0.0258655	31	GO:0071827	plasma lipoprotein particle organization
GO:0001525	angiogenesis	0.541274	1.64517	0	0.025904	32	GO:0001944	vasculature development
GO:0060688	regulation of morphogenesis of a branching structure	0.644527	1.64526	0.00619579	0.0259055	43	GO:0001763	morphogenesis of a branching structure
GO:1901797	negative regulation of signal transduction by p53 class mediator	0.668528	1.64533	0.00648508	0.0259081	37	GO:1903844	regulation of cellular response to transforming growth factor beta stimulus
GO:0071260	cellular response to mechanical stimulus	0.591859	1.6444	0.00229358	0.0260839	50	GO:0010212	response to ionizing radiation
GO:0032720	negative regulation of tumor necrosis factor production	0.666444	1.64442	0.0078329	0.0261068	14	GO:0001816	cytokine production
GO:0060193	positive regulation of lipase activity	0.615386	1.64424	0.00697674	0.0261173	45	GO:0043433	negative regulation of DNA-binding transcription factor activity
GO:0035883	enteroendocrine cell differentiation	0.711299	1.64445	0.00691563	0.0261235	29	GO:0008544	epidermis development
GO:0071396	cellular response to lipid	0.541402	1.64371	0	0.0262679	9	GO:0071396	cellular response to lipid
GO:0042771	intrinsic apoptotic signaling pathway in response to DNA damage by p53 class mediator	0.65075	1.64359	0.00497512	0.0262698	30	GO:0097190	apoptotic signaling pathway
GO:1902230	negative regulation of intrinsic apoptotic signaling pathway in response to DNA damage	0.667266	1.64285	0.0102696	0.0264814	30	GO:0097190	apoptotic signaling pathway
GO:0060706	cell differentiation involved in embryonic placenta development	0.734549	1.64261	0.0114286	0.0264957	38	GO:0048732	gland development
GO:0043032	positive regulation of macrophage activation	0.721924	1.64292	0.0140056	0.0264972	3	GO:0046649	lymphocyte activation
GO:0031579	membrane raft organization	0.728498	1.64268	0.0139665	0.0265053	17	GO:0043062	extracellular structure organization
GO:0060323	head morphogenesis	0.655699	1.64234	0.00769231	0.026541	44	GO:0060021	roof of mouth development
GO:0051896	regulation of protein kinase B signaling	0.554518	1.64215	0	0.026549	21	GO:0070371	ERK1 and ERK2 cascade
GO:0048520	positive regulation of behavior	0.798983	1.64222	0.0064	0.0265537	51	GO:0048520	positive regulation of behavior
GO:0007431	salivary gland development	0.648445	1.64236	0.0064433	0.0265618	32	GO:0001944	vasculature development
GO:0002861	regulation of inflammatory response to antigenic stimulus	0.802598	1.64178	0.00782473	0.0265978	10	GO:0006954	inflammatory response
GO:0050651	dermatan sulfate proteoglycan biosynthetic process	0.741728	1.64162	0.0107527	0.0266068	36	GO:0006026	aminoglycan catabolic process
GO:0050655	dermatan sulfate proteoglycan metabolic process	0.741728	1.64162	0.0107527	0.0266068	36	GO:0006026	aminoglycan catabolic process
GO:0010803	regulation of tumor necrosis factor-mediated signaling pathway	0.613878	1.64182	0.00930233	0.0266124	9	GO:0071396	cellular response to lipid
GO:1903426	regulation of reactive oxygen species biosynthetic process	0.605735	1.64184	0.00227273	0.0266331	27	GO:0072593	reactive oxygen species metabolic process
GO:0045064	T-helper 2 cell differentiation	0.783015	1.64109	0.0106707	0.0267529	1	GO:0050778	positive regulation of immune response
GO:0040037	negative regulation of fibroblast growth factor receptor signaling pathway	0.782541	1.64109	0.00460829	0.026786	37	GO:1903844	regulation of cellular response to transforming growth factor beta stimulus
GO:0010469	regulation of signaling receptor activity	0.543643	1.64067	0	0.0268948	45	GO:0043433	negative regulation of DNA-binding transcription factor activity
GO:0042476	odontogenesis	0.568288	1.64015	0	0.0270558	43	GO:0001763	morphogenesis of a branching structure
GO:0010812	negative regulation of cell-substrate adhesion	0.616761	1.64	0.00353357	0.027075	13	GO:0030155	regulation of cell adhesion
GO:0008625	extrinsic apoptotic signaling pathway via death domain receptors	0.593843	1.63969	0.0045045	0.0271624	30	GO:0097190	apoptotic signaling pathway
GO:0010955	negative regulation of protein processing	0.692489	1.6393	0.00539084	0.0272143	22	GO:0051604	protein maturation
GO:1903318	negative regulation of protein maturation	0.692489	1.6393	0.00539084	0.0272143	22	GO:0051604	protein maturation
GO:0060973	cell migration involved in heart development	0.740461	1.63947	0.00903614	0.0272178	32	GO:0001944	vasculature development
GO:0097190	apoptotic signaling pathway	0.538822	1.63869	0	0.0274259	30	GO:0097190	apoptotic signaling pathway
GO:0009988	cell-cell recognition	0.663287	1.6379	0.00377834	0.0277194	52	GO:0009988	cell-cell recognition
GO:0002827	positive regulation of T-helper 1 type immune response	0.799381	1.6372	0.00607903	0.0278813	1	GO:0050778	positive regulation of immune response
GO:0034616	response to laminar fluid shear stress	0.775837	1.63556	0.0075643	0.0284353	10	GO:0006954	inflammatory response
GO:1904888	cranial skeletal system development	0.624183	1.63468	0.00990099	0.0287486	44	GO:0060021	roof of mouth development
GO:0003418	growth plate cartilage chondrocyte differentiation	0.719965	1.6343	0.0175439	0.0288784	32	GO:0001944	vasculature development
GO:0051492	regulation of stress fiber assembly	0.600191	1.6326	0.00566251	0.0293771	17	GO:0043062	extracellular structure organization
GO:0002833	positive regulation of response to biotic stimulus	0.680343	1.63277	0.0121457	0.0293965	5	GO:0009617	response to bacterium
GO:0006929	substrate-dependent cell migration	0.67048	1.63266	0.00641849	0.0293969	2	GO:0050900	leukocyte migration
GO:0061383	trabecula morphogenesis	0.63459	1.63241	0.00716846	0.0294133	43	GO:0001763	morphogenesis of a branching structure
GO:0031589	cell-substrate adhesion	0.539284	1.63277	0	0.0294309	13	GO:0030155	regulation of cell adhesion
GO:0007160	cell-matrix adhesion	0.547327	1.63279	0	0.0294653	13	GO:0030155	regulation of cell adhesion
GO:0001755	neural crest cell migration	0.623092	1.63196	0.00735294	0.0295722	18	GO:0002521	leukocyte differentiation
GO:0051497	negative regulation of stress fiber assembly	0.74593	1.63015	0.00295421	0.0302397	17	GO:0043062	extracellular structure organization
GO:0019884	antigen processing and presentation of exogenous antigen	0.572182	1.63004	0.00320856	0.0302426	1	GO:0050778	positive regulation of immune response
GO:0046639	negative regulation of alpha-beta T cell differentiation	0.698342	1.62982	0.00702247	0.0302895	3	GO:0046649	lymphocyte activation
GO:0038111	interleukin-7-mediated signaling pathway	0.820118	1.62865	0.00821018	0.0306928	9	GO:0071396	cellular response to lipid
GO:0042359	vitamin D metabolic process	0.797372	1.6278	0.00472441	0.0309683	25	GO:0006690	icosanoid metabolic process
GO:0010744	positive regulation of macrophage derived foam cell differentiation	0.786921	1.62718	0.015528	0.0311841	18	GO:0002521	leukocyte differentiation
GO:0002381	immunoglobulin production involved in immunoglobulin mediated immune response	0.658962	1.62564	0.00501253	0.0317991	1	GO:0050778	positive regulation of immune response
GO:0044273	sulfur compound catabolic process	0.627018	1.62552	0.00241546	0.0318214	40	GO:0044273	sulfur compound catabolic process
GO:0032400	melanosome localization	0.71624	1.62535	0.0153417	0.031827	16	GO:0043473	pigmentation
GO:0051875	pigment granule localization	0.71624	1.62535	0.0153417	0.031827	16	GO:0043473	pigmentation
GO:0071827	plasma lipoprotein particle organization	0.66164	1.62438	0.0080429	0.0322353	31	GO:0071827	plasma lipoprotein particle organization
GO:0031342	negative regulation of cell killing	0.774471	1.62387	0.014556	0.0324211	11	GO:0001906	cell killing
GO:0001710	mesodermal cell fate commitment	0.748907	1.62177	0.00749625	0.0332672	32	GO:0001944	vasculature development
GO:0046501	protoporphyrinogen IX metabolic process	0.812007	1.6214	0.00464396	0.0333698	53	GO:0046501	protoporphyrinogen IX metabolic process
GO:1900024	regulation of substrate adhesion-dependent cell spreading	0.630295	1.62148	0.00884956	0.0333729	13	GO:0030155	regulation of cell adhesion
GO:0010595	positive regulation of endothelial cell migration	0.57345	1.62068	0.0010989	0.0336836	6	GO:0040017	positive regulation of locomotion
GO:0098760	response to interleukin-7	0.706367	1.62	0.0155367	0.0338753	9	GO:0071396	cellular response to lipid
GO:0098761	cellular response to interleukin-7	0.706367	1.62	0.0155367	0.0338753	9	GO:0071396	cellular response to lipid
GO:0070542	response to fatty acid	0.599461	1.62002	0.00451977	0.0339409	9	GO:0071396	cellular response to lipid
GO:0032481	positive regulation of type I interferon production	0.605217	1.61896	0.00483092	0.0343008	14	GO:0001816	cytokine production
GO:0030511	positive regulation of transforming growth factor beta receptor signaling pathway	0.672096	1.6174	0.0116732	0.0349289	37	GO:1903844	regulation of cellular response to transforming growth factor beta stimulus
GO:1903846	positive regulation of cellular response to transforming growth factor beta stimulus	0.672096	1.6174	0.0116732	0.0349289	37	GO:1903844	regulation of cellular response to transforming growth factor beta stimulus
GO:0050798	activated T cell proliferation	0.673363	1.61728	0.0157687	0.0349506	7	GO:0050673	epithelial cell proliferation
GO:0097193	intrinsic apoptotic signaling pathway	0.5391	1.61637	0	0.0352405	30	GO:0097190	apoptotic signaling pathway
GO:1902176	negative regulation of oxidative stress-induced intrinsic apoptotic signaling pathway	0.744902	1.61637	0.0136986	0.0352814	30	GO:0097190	apoptotic signaling pathway
GO:0034356	NAD biosynthesis via nicotinamide riboside salvage pathway	0.766023	1.61643	0.0208955	0.0352948	36	GO:0006026	aminoglycan catabolic process
GO:0032570	response to progesterone	0.670106	1.61652	0.00640205	0.0352989	9	GO:0071396	cellular response to lipid
GO:0060395	SMAD protein signal transduction	0.60991	1.61541	0.00600962	0.0355334	21	GO:0070371	ERK1 and ERK2 cascade
GO:0140131	positive regulation of lymphocyte chemotaxis	0.792498	1.61542	0.0139752	0.0355722	2	GO:0050900	leukocyte migration
GO:0032402	melanosome transport	0.72878	1.61548	0.0143472	0.0355824	16	GO:0043473	pigmentation
GO:0051904	pigment granule transport	0.72878	1.61548	0.0143472	0.0355824	16	GO:0043473	pigmentation
GO:0032401	establishment of melanosome localization	0.720455	1.61502	0.0169731	0.0356412	16	GO:0043473	pigmentation
GO:0051905	establishment of pigment granule localization	0.720455	1.61502	0.0169731	0.0356412	16	GO:0043473	pigmentation
GO:0043011	myeloid dendritic cell differentiation	0.758011	1.6141	0.0122511	0.0360703	3	GO:0046649	lymphocyte activation
GO:0061041	regulation of wound healing	0.57249	1.6139	0.00330033	0.036128	10	GO:0006954	inflammatory response
GO:0006690	icosanoid metabolic process	0.587865	1.61346	0.00457666	0.0362681	25	GO:0006690	icosanoid metabolic process
GO:0003417	growth plate cartilage development	0.67172	1.6118	0.0131752	0.0370398	32	GO:0001944	vasculature development
GO:0010935	regulation of macrophage cytokine production	0.773101	1.61128	0.00742942	0.03723	1	GO:0050778	positive regulation of immune response
GO:1902224	ketone body metabolic process	0.790284	1.61015	0.00775194	0.0372883	20	GO:0006720	isoprenoid metabolic process
GO:0030038	contractile actin filament bundle assembly	0.577237	1.61091	0.00778643	0.0373125	17	GO:0043062	extracellular structure organization
GO:0043149	stress fiber assembly	0.577237	1.61091	0.00778643	0.0373125	17	GO:0043062	extracellular structure organization
GO:0032656	regulation of interleukin-13 production	0.755101	1.61016	0.0122699	0.0373249	14	GO:0001816	cytokine production
GO:0007584	response to nutrient	0.544795	1.61023	0	0.0373346	9	GO:0071396	cellular response to lipid
GO:0051043	regulation of membrane protein ectodomain proteolysis	0.700734	1.60984	0.0148248	0.037354	22	GO:0051604	protein maturation
GO:0043501	skeletal muscle adaptation	0.716329	1.61071	0.00701262	0.037365	54	GO:0043501	skeletal muscle adaptation
GO:0002534	cytokine production involved in inflammatory response	0.663225	1.61024	0.0181818	0.0373668	10	GO:0006954	inflammatory response
GO:1900015	regulation of cytokine production involved in inflammatory response	0.663225	1.61024	0.0181818	0.0373668	10	GO:0006954	inflammatory response
GO:0071229	cellular response to acid chemical	0.550386	1.61053	0	0.0373702	9	GO:0071396	cellular response to lipid
GO:0043567	regulation of insulin-like growth factor receptor signaling pathway	0.781936	1.60972	0.0096463	0.0373711	21	GO:0070371	ERK1 and ERK2 cascade
GO:0085029	extracellular matrix assembly	0.697572	1.60985	0.0153846	0.0373883	17	GO:0043062	extracellular structure organization
GO:0007565	female pregnancy	0.545573	1.61031	0.00106045	0.0374269	49	GO:0007565	female pregnancy
GO:0045217	cell-cell junction maintenance	0.778094	1.60945	0.013373	0.0374674	17	GO:0043062	extracellular structure organization
GO:0033619	membrane protein proteolysis	0.594247	1.60927	0.00232288	0.0375256	22	GO:0051604	protein maturation
GO:0034331	cell junction maintenance	0.750861	1.60872	0.0144092	0.0377094	17	GO:0043062	extracellular structure organization
GO:0030850	prostate gland development	0.638381	1.60822	0.0179257	0.0379295	38	GO:0048732	gland development
GO:0010517	regulation of phospholipase activity	0.603269	1.60789	0.00813008	0.038031	45	GO:0043433	negative regulation of DNA-binding transcription factor activity
GO:0032620	interleukin-17 production	0.72499	1.60792	0.016369	0.038058	14	GO:0001816	cytokine production
GO:0032088	negative regulation of NF-kappaB transcription factor activity	0.591263	1.60737	0.0033557	0.0382411	45	GO:0043433	negative regulation of DNA-binding transcription factor activity
GO:0002832	negative regulation of response to biotic stimulus	0.649353	1.60677	0.00640205	0.0385072	5	GO:0009617	response to bacterium
GO:0061515	myeloid cell development	0.601467	1.60586	0.00938967	0.0389042	18	GO:0002521	leukocyte differentiation
GO:0060485	mesenchyme development	0.534793	1.60571	0.00101523	0.0389294	29	GO:0008544	epidermis development
GO:0050901	leukocyte tethering or rolling	0.729299	1.60509	0.00710227	0.0391718	13	GO:0030155	regulation of cell adhesion
GO:0001911	negative regulation of leukocyte mediated cytotoxicity	0.78127	1.60483	0.0225904	0.039256	11	GO:0001906	cell killing
GO:0045579	positive regulation of B cell differentiation	0.750102	1.60432	0.0240964	0.0394153	3	GO:0046649	lymphocyte activation
GO:0032717	negative regulation of interleukin-8 production	0.78652	1.6044	0.0179739	0.0394271	14	GO:0001816	cytokine production
GO:1901568	fatty acid derivative metabolic process	0.56217	1.60382	0.00107991	0.0396121	20	GO:0006720	isoprenoid metabolic process
GO:0003414	chondrocyte morphogenesis involved in endochondral bone morphogenesis	0.741062	1.6028	0.0231125	0.0399436	29	GO:0008544	epidermis development
GO:0003429	growth plate cartilage chondrocyte morphogenesis	0.741062	1.6028	0.0231125	0.0399436	29	GO:0008544	epidermis development
GO:0090171	chondrocyte morphogenesis	0.741062	1.6028	0.0231125	0.0399436	29	GO:0008544	epidermis development
GO:0030502	negative regulation of bone mineralization	0.788883	1.60273	0.0111288	0.0399444	33	GO:0001503	ossification
GO:0010811	positive regulation of cell-substrate adhesion	0.562759	1.60301	0.00107411	0.0399818	13	GO:0030155	regulation of cell adhesion
GO:0006692	prostanoid metabolic process	0.656391	1.60198	0.00650195	0.0402195	25	GO:0006690	icosanoid metabolic process
GO:0006693	prostaglandin metabolic process	0.656391	1.60198	0.00650195	0.0402195	25	GO:0006690	icosanoid metabolic process
GO:0043588	skin development	0.535065	1.60154	0	0.0403705	38	GO:0048732	gland development
GO:0070493	thrombin-activated receptor signaling pathway	0.773912	1.60157	0.00947867	0.0403995	21	GO:0070371	ERK1 and ERK2 cascade
GO:0043516	regulation of DNA damage response, signal transduction by p53 class mediator	0.657917	1.60102	0.00787402	0.0405771	37	GO:1903844	regulation of cellular response to transforming growth factor beta stimulus
GO:0038061	NIK/NF-kappaB signaling	0.563075	1.60066	0.00430108	0.0407172	21	GO:0070371	ERK1 and ERK2 cascade
GO:0003170	heart valve development	0.595528	1.60015	0.0107527	0.0409295	32	GO:0001944	vasculature development
GO:0050818	regulation of coagulation	0.597836	1.60005	0.00475059	0.0409411	42	GO:0050817	coagulation
GO:0014020	primary neural tube formation	0.567973	1.59984	0.00446927	0.0410046	32	GO:0001944	vasculature development
GO:0002830	positive regulation of type 2 immune response	0.797632	1.59923	0.017134	0.0412743	1	GO:0050778	positive regulation of immune response
GO:2001233	regulation of apoptotic signaling pathway	0.529153	1.59901	0	0.0413416	30	GO:0097190	apoptotic signaling pathway
GO:0010829	negative regulation of glucose transmembrane transport	0.777231	1.59693	0.0137615	0.0422435	4	GO:1904951	positive regulation of establishment of protein localization
GO:1903532	positive regulation of secretion by cell	0.529492	1.5964	0	0.0424848	4	GO:1904951	positive regulation of establishment of protein localization
GO:0051047	positive regulation of secretion	0.528968	1.59588	0	0.0427149	4	GO:1904951	positive regulation of establishment of protein localization
GO:0019886	antigen processing and presentation of exogenous peptide antigen via MHC class II	0.579995	1.59568	0.00777778	0.0427781	1	GO:0050778	positive regulation of immune response
GO:0050691	regulation of defense response to virus by host	0.666398	1.59541	0.0142672	0.0428519	5	GO:0009617	response to bacterium
GO:0035456	response to interferon-beta	0.670715	1.5949	0.0217687	0.0430916	9	GO:0071396	cellular response to lipid
GO:0032331	negative regulation of chondrocyte differentiation	0.735674	1.59395	0.0192024	0.0435821	29	GO:0008544	epidermis development
GO:0048844	artery morphogenesis	0.601579	1.59325	0.00596659	0.0438429	32	GO:0001944	vasculature development
GO:0002244	hematopoietic progenitor cell differentiation	0.567227	1.59304	0.00108814	0.0439035	18	GO:0002521	leukocyte differentiation
GO:0019058	viral life cycle	0.534988	1.59276	0	0.0440056	35	GO:0019058	viral life cycle
GO:0003176	aortic valve development	0.668019	1.59255	0.017663	0.0440605	32	GO:0001944	vasculature development
GO:0009072	aromatic amino acid family metabolic process	0.688329	1.59209	0.0184211	0.044275	25	GO:0006690	icosanoid metabolic process
GO:0097242	amyloid-beta clearance	0.711007	1.5916	0.0167364	0.044362	55	GO:0097242	amyloid-beta clearance
GO:0001706	endoderm formation	0.620905	1.59166	0.00749064	0.0443819	32	GO:0001944	vasculature development
GO:0045861	negative regulation of proteolysis	0.530117	1.5917	0	0.0444093	22	GO:0051604	protein maturation
GO:0035461	vitamin transmembrane transport	0.769305	1.59103	0.0182094	0.0445109	4	GO:1904951	positive regulation of establishment of protein localization
GO:0009595	detection of biotic stimulus	0.778833	1.59108	0.0157729	0.0445393	5	GO:0009617	response to bacterium
GO:0010810	regulation of cell-substrate adhesion	0.536377	1.59112	0	0.0445625	13	GO:0030155	regulation of cell adhesion
GO:0010212	response to ionizing radiation	0.552654	1.59083	0.00107296	0.0445817	50	GO:0010212	response to ionizing radiation
GO:0032616	interleukin-13 production	0.731536	1.58983	0.0209895	0.0450149	14	GO:0001816	cytokine production
GO:0034101	erythrocyte homeostasis	0.551167	1.58991	0.00214823	0.0450312	26	GO:0048872	homeostasis of number of cells
GO:0060541	respiratory system development	0.540136	1.5897	0	0.0450408	32	GO:0001944	vasculature development
GO:0050819	negative regulation of coagulation	0.628017	1.58949	0.0102433	0.0451235	42	GO:0050817	coagulation
GO:0010165	response to X-ray	0.677951	1.58876	0.016129	0.0454874	50	GO:0010212	response to ionizing radiation
GO:0043433	negative regulation of DNA-binding transcription factor activity	0.548803	1.58847	0.00210305	0.0455182	45	GO:0043433	negative regulation of DNA-binding transcription factor activity
GO:1903053	regulation of extracellular matrix organization	0.636908	1.58852	0.00753769	0.0455307	17	GO:0043062	extracellular structure organization
GO:0030206	chondroitin sulfate biosynthetic process	0.673423	1.58855	0.0220386	0.045561	36	GO:0006026	aminoglycan catabolic process
GO:0060218	hematopoietic stem cell differentiation	0.681968	1.58785	0.0104849	0.0457356	18	GO:0002521	leukocyte differentiation
GO:0045598	regulation of fat cell differentiation	0.55665	1.58792	0.00219298	0.0457462	48	GO:0045598	regulation of fat cell differentiation
GO:1900076	regulation of cellular response to insulin stimulus	0.594284	1.58748	0.0105758	0.0458961	9	GO:0071396	cellular response to lipid
GO:2000027	regulation of animal organ morphogenesis	0.540751	1.58671	0	0.0462551	43	GO:0001763	morphogenesis of a branching structure
GO:0045639	positive regulation of myeloid cell differentiation	0.57267	1.58615	0.00899888	0.0464161	18	GO:0002521	leukocyte differentiation
GO:0030218	erythrocyte differentiation	0.555059	1.58617	0.00217865	0.046444	26	GO:0048872	homeostasis of number of cells
GO:1903978	regulation of microglial cell activation	0.768787	1.58626	0.01059	0.046447	10	GO:0006954	inflammatory response
GO:0001763	morphogenesis of a branching structure	0.54471	1.58586	0	0.0465367	43	GO:0001763	morphogenesis of a branching structure
GO:0032231	regulation of actin filament bundle assembly	0.572985	1.58574	0.00668151	0.0465595	17	GO:0043062	extracellular structure organization
GO:0001771	immunological synapse formation	0.788906	1.58545	0.0273973	0.0466558	52	GO:0009988	cell-cell recognition
GO:0030219	megakaryocyte differentiation	0.591613	1.58532	0.012761	0.0466579	18	GO:0002521	leukocyte differentiation
GO:0070266	necroptotic process	0.651167	1.58436	0.0100251	0.0471242	30	GO:0097190	apoptotic signaling pathway
GO:0060037	pharyngeal system development	0.712229	1.58441	0.0243902	0.0471371	32	GO:0001944	vasculature development
GO:1900016	negative regulation of cytokine production involved in inflammatory response	0.7423	1.58418	0.0264317	0.0471896	10	GO:0006954	inflammatory response
GO:0045606	positive regulation of epidermal cell differentiation	0.713722	1.58359	0.0097629	0.0473871	29	GO:0008544	epidermis development
GO:0034122	negative regulation of toll-like receptor signaling pathway	0.645764	1.58368	0.0141388	0.0473951	8	GO:0098542	defense response to other organism
GO:1903844	regulation of cellular response to transforming growth factor beta stimulus	0.553515	1.58375	0.0043573	0.0474083	37	GO:1903844	regulation of cellular response to transforming growth factor beta stimulus
GO:0034614	cellular response to reactive oxygen species	0.541432	1.58304	0.00104058	0.0476717	9	GO:0071396	cellular response to lipid
GO:0060343	trabecula formation	0.708283	1.58259	0.015625	0.0478747	43	GO:0001763	morphogenesis of a branching structure
GO:0030162	regulation of proteolysis	0.517718	1.58143	0	0.0484378	22	GO:0051604	protein maturation
GO:0045624	positive regulation of T-helper cell differentiation	0.731138	1.58103	0.0362319	0.0485884	3	GO:0046649	lymphocyte activation
GO:0032660	regulation of interleukin-17 production	0.73688	1.58094	0.0263566	0.0485935	14	GO:0001816	cytokine production
GO:0035987	endodermal cell differentiation	0.625257	1.58056	0.0126103	0.0487691	32	GO:0001944	vasculature development
GO:0008360	regulation of cell shape	0.539135	1.57955	0.00105042	0.0493311	48	GO:0045598	regulation of fat cell differentiation
GO:0032232	negative regulation of actin filament bundle assembly	0.692069	1.57943	0.0125874	0.0493395	17	GO:0043062	extracellular structure organization
GO:0035116	embryonic hindlimb morphogenesis	0.68635	1.57928	0.0182073	0.0493774	32	GO:0001944	vasculature development
GO:0042474	middle ear morphogenesis	0.732443	1.57819	0.0195783	0.0495639	32	GO:0001944	vasculature development
GO:0051604	protein maturation	0.524932	1.57873	0	0.049581	22	GO:0051604	protein maturation
GO:2001244	positive regulation of intrinsic apoptotic signaling pathway	0.613959	1.57831	0.004884	0.0495932	30	GO:0097190	apoptotic signaling pathway
GO:0050708	regulation of protein secretion	0.524232	1.57879	0	0.0496075	4	GO:1904951	positive regulation of establishment of protein localization
GO:0033280	response to vitamin D	0.648518	1.57835	0.014531	0.0496246	9	GO:0071396	cellular response to lipid
GO:0030193	regulation of blood coagulation	0.593872	1.57835	0.00955795	0.0496733	41	GO:0050878	regulation of body fluid levels
GO:1900046	regulation of hemostasis	0.593872	1.57835	0.00955795	0.0496733	41	GO:0050878	regulation of body fluid levels
GO:0061138	morphogenesis of a branching epithelium	0.541957	1.57782	0	0.0497222	43	GO:0001763	morphogenesis of a branching structure
GO:0050854	regulation of antigen receptor-mediated signaling pathway	0.609926	1.57708	0.0186104	0.0499457	1	GO:0050778	positive regulation of immune response

## Sheet: Supplementary_data_5
geneSet	description	enrichmentScore	normalizedEnrichmentScore	pValue	FDR	cluster	parent	parentTerm
GO:0046928	regulation of neurotransmitter secretion	-0.604874	-2.45399	0	0	1	GO:0006836	neurotransmitter transport
GO:1900449	regulation of glutamate receptor signaling pathway	-0.679899	-2.46103	0	0	2	GO:0007215	glutamate receptor signaling pathway
GO:0099565	chemical synaptic transmission, postsynaptic	-0.598502	-2.46746	0	0	3	GO:0099177	regulation of trans-synaptic signaling
GO:0099504	synaptic vesicle cycle	-0.553482	-2.48271	0	0	4	GO:0099003	vesicle-mediated transport in synapse
GO:0051932	synaptic transmission, GABAergic	-0.724378	-2.48452	0	0	3	GO:0099177	regulation of trans-synaptic signaling
GO:0098693	regulation of synaptic vesicle cycle	-0.597035	-2.49159	0	0	4	GO:0099003	vesicle-mediated transport in synapse
GO:0051966	regulation of synaptic transmission, glutamatergic	-0.643639	-2.49239	0	0	3	GO:0099177	regulation of trans-synaptic signaling
GO:0051965	positive regulation of synapse assembly	-0.65679	-2.49448	0	0	5	GO:0050808	synapse organization
GO:0017158	regulation of calcium ion-dependent exocytosis	-0.604953	-2.51454	0	0	6	GO:0023061	signal release
GO:0007269	neurotransmitter secretion	-0.572497	-2.51501	0	0	6	GO:0023061	signal release
GO:0099643	signal release from synapse	-0.572497	-2.51501	0	0	6	GO:0023061	signal release
GO:0086010	membrane depolarization during action potential	-0.807981	-2.5551	0	0	7	GO:0042391	regulation of membrane potential
GO:0048167	regulation of synaptic plasticity	-0.573203	-2.56888	0	0	3	GO:0099177	regulation of trans-synaptic signaling
GO:2000300	regulation of synaptic vesicle exocytosis	-0.657567	-2.6217	0	0	1	GO:0006836	neurotransmitter transport
GO:0035249	synaptic transmission, glutamatergic	-0.662702	-2.67535	0	0	3	GO:0099177	regulation of trans-synaptic signaling
GO:1902803	regulation of synaptic vesicle transport	-0.657966	-2.68162	0	0	8	GO:0097479	synaptic vesicle localization
GO:0007215	glutamate receptor signaling pathway	-0.705785	-2.89477	0	0	2	GO:0007215	glutamate receptor signaling pathway
GO:0060078	regulation of postsynaptic membrane potential	-0.669859	-2.941	0	0	7	GO:0042391	regulation of membrane potential
GO:0007416	synapse assembly	-0.530767	-2.38494	0	4.14e-05	5	GO:0050808	synapse organization
GO:0060079	excitatory postsynaptic potential	-0.583166	-2.39099	0	4.31e-05	3	GO:0099177	regulation of trans-synaptic signaling
GO:0097479	synaptic vesicle localization	-0.549338	-2.40206	0	4.5e-05	8	GO:0097479	synaptic vesicle localization
GO:0050808	synapse organization	-0.486816	-2.406	0	4.7e-05	5	GO:0050808	synapse organization
GO:2000311	regulation of AMPA receptor activity	-0.761542	-2.41628	0	4.93e-05	9	GO:0032409	regulation of transporter activity
GO:0086012	membrane depolarization during cardiac muscle cell action potential	-0.809179	-2.29874	0	5.17e-05	7	GO:0042391	regulation of membrane potential
GO:0099003	vesicle-mediated transport in synapse	-0.533952	-2.42186	0	5.17e-05	4	GO:0099003	vesicle-mediated transport in synapse
GO:0008344	adult locomotory behavior	-0.604585	-2.3047	0	5.31e-05	10	GO:0007626	locomotory behavior
GO:0048489	synaptic vesicle transport	-0.541905	-2.30634	0	5.45e-05	8	GO:0097479	synaptic vesicle localization
GO:0030534	adult behavior	-0.575269	-2.4316	0	5.45e-05	10	GO:0007626	locomotory behavior
GO:0051588	regulation of neurotransmitter transport	-0.543006	-2.32584	0	5.75e-05	1	GO:0006836	neurotransmitter transport
GO:0007214	gamma-aminobutyric acid signaling pathway	-0.774261	-2.33559	0	5.91e-05	3	GO:0099177	regulation of trans-synaptic signaling
GO:0007612	learning	-0.533305	-2.33995	0	6.09e-05	11	GO:0050890	cognition
GO:0090659	walking behavior	-0.713205	-2.34144	0	6.27e-05	10	GO:0007626	locomotory behavior
GO:0099177	regulation of trans-synaptic signaling	-0.530814	-2.35188	0	6.47e-05	3	GO:0099177	regulation of trans-synaptic signaling
GO:0015800	acidic amino acid transport	-0.648813	-2.35516	0	6.67e-05	12	GO:0015800	acidic amino acid transport
GO:0099601	regulation of neurotransmitter receptor activity	-0.616516	-2.25803	0	6.75e-05	9	GO:0032409	regulation of transporter activity
GO:0019228	neuronal action potential	-0.710153	-2.25973	0	6.9e-05	11	GO:0050890	cognition
GO:0050804	modulation of chemical synaptic transmission	-0.533727	-2.36042	0	6.9e-05	3	GO:0099177	regulation of trans-synaptic signaling
GO:0017156	calcium ion regulated exocytosis	-0.515198	-2.26341	0	7.05e-05	6	GO:0023061	signal release
GO:0007628	adult walking behavior	-0.733058	-2.37022	0	7.14e-05	10	GO:0007626	locomotory behavior
GO:0050806	positive regulation of synaptic transmission	-0.523582	-2.26652	0	7.22e-05	3	GO:0099177	regulation of trans-synaptic signaling
GO:0050805	negative regulation of synaptic transmission	-0.579695	-2.27766	0	7.39e-05	3	GO:0099177	regulation of trans-synaptic signaling
GO:0016079	synaptic vesicle exocytosis	-0.569839	-2.37043	0	7.39e-05	6	GO:0023061	signal release
GO:0001504	neurotransmitter uptake	-0.679406	-2.28316	0	7.57e-05	1	GO:0006836	neurotransmitter transport
GO:0099590	neurotransmitter receptor internalization	-0.767406	-2.37127	0	7.66e-05	13	GO:0097120	receptor localization to synapse
GO:0042391	regulation of membrane potential	-0.477874	-2.37208	0	7.96e-05	7	GO:0042391	regulation of membrane potential
GO:0035176	social behavior	-0.625978	-2.25068	0	8.45e-05	14	GO:0051703	biological process involved in intraspecies interaction between organisms
GO:0051703	intraspecies interaction between organisms	-0.625978	-2.25068	0	8.45e-05	14	GO:0051703	biological process involved in intraspecies interaction between organisms
GO:0050807	regulation of synapse organization	-0.486826	-2.23954	0	9.95e-05	7	GO:0042391	regulation of membrane potential
GO:0071805	potassium ion transmembrane transport	-0.508959	-2.24211	0	0.000101433	15	GO:0034762	regulation of transmembrane transport
GO:1903859	regulation of dendrite extension	-0.756009	-2.21695	0	0.000105215	16	GO:0048667	cell morphogenesis involved in neuron differentiation
GO:1903861	positive regulation of dendrite extension	-0.756009	-2.21695	0	0.000105215	16	GO:0048667	cell morphogenesis involved in neuron differentiation
GO:0051968	positive regulation of synaptic transmission, glutamatergic	-0.686263	-2.23053	0	0.000108907	3	GO:0099177	regulation of trans-synaptic signaling
GO:0007611	learning or memory	-0.477064	-2.23163	0	0.000110852	11	GO:0050890	cognition
GO:2001259	positive regulation of cation channel activity	-0.597668	-2.23506	0	0.000112867	9	GO:0032409	regulation of transporter activity
GO:0032228	regulation of synaptic transmission, GABAergic	-0.683867	-2.20603	0	0.000113161	3	GO:0099177	regulation of trans-synaptic signaling
GO:0099637	neurotransmitter receptor transport	-0.726444	-2.20878	0	0.000114957	13	GO:0097120	receptor localization to synapse
GO:0050803	regulation of synapse structure or activity	-0.489293	-2.23553	0	0.000114957	7	GO:0042391	regulation of membrane potential
GO:0007626	locomotory behavior	-0.487772	-2.23559	0	0.000117126	10	GO:0007626	locomotory behavior
GO:0035235	ionotropic glutamate receptor signaling pathway	-0.733784	-2.20971	0	0.000118726	2	GO:0007215	glutamate receptor signaling pathway
GO:0051963	regulation of synapse assembly	-0.536422	-2.21283	0	0.000120705	5	GO:0050808	synapse organization
GO:0060997	dendritic spine morphogenesis	-0.620193	-2.20216	0	0.000127337	17	GO:0106027	neuron projection organization
GO:0099173	postsynapse organization	-0.506112	-2.18585	0	0.000185304	5	GO:0050808	synapse organization
GO:0008306	associative learning	-0.56565	-2.18587	0	0.000188112	11	GO:0050890	cognition
GO:0015813	L-glutamate transmembrane transport	-0.706393	-2.18099	0	0.000197794	12	GO:0015800	acidic amino acid transport
GO:0099068	postsynapse assembly	-0.672462	-2.16132	0	0.000236484	5	GO:0050808	synapse organization
GO:0050890	cognition	-0.4385	-2.16276	0	0.000239911	11	GO:0050890	cognition
GO:0048168	regulation of neuronal synaptic plasticity	-0.624075	-2.15708	0	0.000247725	3	GO:0099177	regulation of trans-synaptic signaling
GO:0001508	action potential	-0.523456	-2.15276	0	0.000258654	7	GO:0042391	regulation of membrane potential
GO:0014047	glutamate secretion	-0.666225	-2.1408	0	0.000293607	12	GO:0015800	acidic amino acid transport
GO:0098698	postsynaptic specialization assembly	-0.715674	-2.14142	0	0.000297629	5	GO:0050808	synapse organization
GO:0032412	regulation of ion transmembrane transporter activity	-0.467282	-2.13413	0	0.000317282	9	GO:0032409	regulation of transporter activity
GO:0071625	vocalization behavior	-0.852753	-2.12667	0	0.000394788	10	GO:0007626	locomotory behavior
GO:2001257	regulation of cation channel activity	-0.510171	-2.12206	0	0.000416534	9	GO:0032409	regulation of transporter activity
GO:1904861	excitatory synapse assembly	-0.703802	-2.11652	0	0.000419085	5	GO:0050808	synapse organization
GO:0061001	regulation of dendritic spine morphogenesis	-0.630331	-2.11244	0	0.00042151	17	GO:0106027	neuron projection organization
GO:0006813	potassium ion transport	-0.46838	-2.11673	0	0.000424458	15	GO:0034762	regulation of transmembrane transport
GO:0099175	regulation of postsynapse organization	-0.531371	-2.11618	0	0.000426779	5	GO:0050808	synapse organization
GO:0060134	prepulse inhibition	-0.833862	-2.10756	0	0.000466839	11	GO:0050890	cognition
GO:0097106	postsynaptic density organization	-0.64829	-2.10349	0	0.000492674	5	GO:0050808	synapse organization
GO:0099084	postsynaptic specialization organization	-0.637761	-2.10369	0	0.00049861	5	GO:0050808	synapse organization
GO:0060291	long-term synaptic potentiation	-0.531332	-2.09552	0	0.000572082	3	GO:0099177	regulation of trans-synaptic signaling
GO:0022898	regulation of transmembrane transporter activity	-0.450941	-2.08582	0	0.000685734	9	GO:0032409	regulation of transporter activity
GO:0019226	transmission of nerve impulse	-0.566828	-2.08183	0	0.000689744	11	GO:0050890	cognition
GO:0097484	dendrite extension	-0.636729	-2.07694	0	0.000755618	16	GO:0048667	cell morphogenesis involved in neuron differentiation
GO:0021895	cerebral cortex neuron differentiation	-0.754673	-2.07733	0	0.000764205	16	GO:0048667	cell morphogenesis involved in neuron differentiation
GO:0097107	postsynaptic density assembly	-0.731143	-2.07437	0	0.000770214	5	GO:0050808	synapse organization
GO:0007625	grooming behavior	-0.797759	-2.07333	0	0.000795859	10	GO:0007626	locomotory behavior
GO:0015872	dopamine transport	-0.628683	-2.07195	0	0.000832191	18	GO:0015837	amine transport
GO:0098815	modulation of excitatory postsynaptic potential	-0.636768	-2.0688	0	0.000867743	3	GO:0099177	regulation of trans-synaptic signaling
GO:0048667	cell morphogenesis involved in neuron differentiation	-0.374941	-2.06411	0	0.000935557	16	GO:0048667	cell morphogenesis involved in neuron differentiation
GO:1900452	regulation of long-term synaptic depression	-0.799103	-2.06288	0	0.000938621	3	GO:0099177	regulation of trans-synaptic signaling
GO:0016081	synaptic vesicle docking	-0.818926	-2.06355	0	0.000948398	6	GO:0023061	signal release
GO:1901016	regulation of potassium ion transmembrane transporter activity	-0.620301	-2.06357	0	0.000958381	15	GO:0034762	regulation of transmembrane transport
GO:0098712	L-glutamate import across plasma membrane	-0.780731	-2.05842	0	0.00102406	12	GO:0015800	acidic amino acid transport
GO:0099560	synaptic membrane adhesion	-0.66479	-2.05784	0	0.00103462	19	GO:0007156	homophilic cell adhesion via plasma membrane adhesion molecules
GO:1900451	positive regulation of glutamate receptor signaling pathway	-0.776199	-2.05573	0	0.001076	2	GO:0007215	glutamate receptor signaling pathway
GO:2000463	positive regulation of excitatory postsynaptic potential	-0.672955	-2.05147	0	0.00116778	3	GO:0099177	regulation of trans-synaptic signaling
GO:0048813	dendrite morphogenesis	-0.492318	-2.04829	0	0.00119691	16	GO:0048667	cell morphogenesis involved in neuron differentiation
GO:0060080	inhibitory postsynaptic potential	-0.733064	-2.04761	0	0.00120538	7	GO:0042391	regulation of membrane potential
GO:0007156	homophilic cell adhesion via plasma membrane adhesion molecules	-0.466472	-2.02499	0	0.00190011	19	GO:0007156	homophilic cell adhesion via plasma membrane adhesion molecules
GO:0086001	cardiac muscle cell action potential	-0.548229	-2.02132	0	0.0019904	7	GO:0042391	regulation of membrane potential
GO:0032409	regulation of transporter activity	-0.441773	-2.01657	0	0.00208875	9	GO:0032409	regulation of transporter activity
GO:0001941	postsynaptic membrane organization	-0.601215	-2.01122	0	0.00218314	5	GO:0050808	synapse organization
GO:0006836	neurotransmitter transport	-0.444517	-2.01045	0	0.0021915	1	GO:0006836	neurotransmitter transport
GO:0031645	negative regulation of neurological system process	-0.744181	-2.01141	0	0.00220335	11	GO:0050890	cognition
GO:0099509	regulation of presynaptic cytosolic calcium ion concentration	-0.776339	-2.01254	0	0.00221427	20	GO:0055075	potassium ion homeostasis
GO:0051938	L-glutamate import	-0.74387	-2.00585	0	0.00230225	12	GO:0015800	acidic amino acid transport
GO:0032594	protein transport within lipid bilayer	-0.633323	-2.00282	0	0.00240179	21	GO:0035418	protein localization to synapse
GO:1905606	regulation of presynapse assembly	-0.628681	-1.99565	0	0.00260903	5	GO:0050808	synapse organization
GO:0099174	regulation of presynapse organization	-0.624811	-1.99649	0	0.00261859	5	GO:0050808	synapse organization
GO:0043266	regulation of potassium ion transport	-0.516314	-1.99599	0	0.00262284	15	GO:0034762	regulation of transmembrane transport
GO:0051937	catecholamine transport	-0.550096	-1.98861	0	0.00297006	18	GO:0015837	amine transport
GO:1901018	positive regulation of potassium ion transmembrane transporter activity	-0.707446	-1.98624	0	0.00304195	15	GO:0034762	regulation of transmembrane transport
GO:0050905	neuromuscular process	-0.491527	-1.98378	0	0.00312138	11	GO:0050890	cognition
GO:0099054	presynapse assembly	-0.588405	-1.9793	0	0.0031295	5	GO:0050808	synapse organization
GO:0099072	regulation of postsynaptic membrane neurotransmitter receptor levels	-0.5079	-1.9796	0	0.00315558	7	GO:0042391	regulation of membrane potential
GO:0099172	presynapse organization	-0.575616	-1.98012	0	0.0031734	5	GO:0050808	synapse organization
GO:0051952	regulation of amine transport	-0.497345	-1.97797	0	0.00318865	18	GO:0015837	amine transport
GO:0060996	dendritic spine development	-0.498604	-1.97309	0	0.00345713	16	GO:0048667	cell morphogenesis involved in neuron differentiation
GO:0060292	long-term synaptic depression	-0.619125	-1.96105	0	0.00401331	3	GO:0099177	regulation of trans-synaptic signaling
GO:0021953	central nervous system neuron differentiation	-0.456782	-1.95902	0	0.00405569	16	GO:0048667	cell morphogenesis involved in neuron differentiation
GO:0106027	neuron projection organization	-0.492489	-1.95386	0	0.00430269	17	GO:0106027	neuron projection organization
GO:1990573	potassium ion import across plasma membrane	-0.602535	-1.94476	0	0.0048961	15	GO:0034762	regulation of transmembrane transport
GO:0007216	G protein-coupled glutamate receptor signaling pathway	-0.693725	-1.94217	0.00647249	0.00505992	2	GO:0007215	glutamate receptor signaling pathway
GO:0086009	membrane repolarization	-0.558501	-1.93967	0	0.00523724	7	GO:0042391	regulation of membrane potential
GO:0048814	regulation of dendrite morphogenesis	-0.491865	-1.93928	0	0.00526858	16	GO:0048667	cell morphogenesis involved in neuron differentiation
GO:1901379	regulation of potassium ion transmembrane transport	-0.527281	-1.93664	0	0.00537053	15	GO:0034762	regulation of transmembrane transport
GO:0021517	ventral spinal cord development	-0.606726	-1.93461	0.00406504	0.00545525	16	GO:0048667	cell morphogenesis involved in neuron differentiation
GO:0014046	dopamine secretion	-0.614795	-1.92388	0	0.00644705	18	GO:0015837	amine transport
GO:0014059	regulation of dopamine secretion	-0.614795	-1.92388	0	0.00644705	18	GO:0015837	amine transport
GO:0060998	regulation of dendritic spine development	-0.506137	-1.91998	0	0.00676716	16	GO:0048667	cell morphogenesis involved in neuron differentiation
GO:0098884	postsynaptic neurotransmitter receptor internalization	-0.679651	-1.91683	0	0.00700065	4	GO:0099003	vesicle-mediated transport in synapse
GO:0140239	postsynaptic endocytosis	-0.679651	-1.91683	0	0.00700065	4	GO:0099003	vesicle-mediated transport in synapse
GO:0021697	cerebellar cortex formation	-0.667419	-1.91596	0	0.00703989	16	GO:0048667	cell morphogenesis involved in neuron differentiation
GO:0051899	membrane depolarization	-0.479084	-1.9144	0	0.00715299	7	GO:0042391	regulation of membrane potential
GO:0050433	regulation of catecholamine secretion	-0.539596	-1.91157	0	0.00726417	18	GO:0015837	amine transport
GO:0097091	synaptic vesicle clustering	-0.686585	-1.91164	0	0.00730835	8	GO:0097479	synaptic vesicle localization
GO:0007635	chemosensory behavior	-0.766663	-1.90801	0	0.00752448	10	GO:0007626	locomotory behavior
GO:0097061	dendritic spine organization	-0.503538	-1.90607	0	0.00761592	17	GO:0106027	neuron projection organization
GO:0015837	amine transport	-0.48052	-1.90467	0	0.00774178	18	GO:0015837	amine transport
GO:0098659	inorganic cation import across plasma membrane	-0.502018	-1.9013	0	0.00809394	15	GO:0034762	regulation of transmembrane transport
GO:0099587	inorganic ion import across plasma membrane	-0.502018	-1.9013	0	0.00809394	15	GO:0034762	regulation of transmembrane transport
GO:0086003	cardiac muscle cell contraction	-0.522712	-1.89521	0	0.00860328	11	GO:0050890	cognition
GO:0031290	retinal ganglion cell axon guidance	-0.665331	-1.89462	0	0.0086218	16	GO:0048667	cell morphogenesis involved in neuron differentiation
GO:0099171	presynaptic modulation of chemical synaptic transmission	-0.753661	-1.89527	0.00623053	0.00866141	3	GO:0099177	regulation of trans-synaptic signaling
GO:0001964	startle response	-0.606564	-1.89311	0	0.00871256	11	GO:0050890	cognition
GO:0006688	glycosphingolipid biosynthetic process	-0.641632	-1.89326	0	0.00875655	22	GO:0009261	ribonucleotide catabolic process
GO:0061337	cardiac conduction	-0.468961	-1.88962	0	0.0091763	11	GO:0050890	cognition
GO:0016082	synaptic vesicle priming	-0.695789	-1.88536	0.00344828	0.00964315	6	GO:0023061	signal release
GO:0010002	cardioblast differentiation	-0.748176	-1.88425	0	0.00966081	23	GO:0010002	cardioblast differentiation
GO:0060074	synapse maturation	-0.613951	-1.88565	0	0.00966532	5	GO:0050808	synapse organization
GO:1904889	regulation of excitatory synapse assembly	-0.733487	-1.88354	0.00537634	0.00969789	5	GO:0050808	synapse organization
GO:1900271	regulation of long-term synaptic potentiation	-0.591391	-1.88097	0.00552486	0.0099167	3	GO:0099177	regulation of trans-synaptic signaling
GO:0050432	catecholamine secretion	-0.536482	-1.88014	0	0.00992585	18	GO:0015837	amine transport
GO:0050775	positive regulation of dendrite morphogenesis	-0.565033	-1.87681	0	0.0102819	16	GO:0048667	cell morphogenesis involved in neuron differentiation
GO:0086002	cardiac muscle cell action potential involved in contraction	-0.542176	-1.8693	0	0.0112983	11	GO:0050890	cognition
GO:0035418	protein localization to synapse	-0.506873	-1.86984	0	0.0113041	21	GO:0035418	protein localization to synapse
GO:0008038	neuron recognition	-0.522543	-1.86358	0	0.0119296	16	GO:0048667	cell morphogenesis involved in neuron differentiation
GO:0001956	positive regulation of neurotransmitter secretion	-0.645077	-1.85856	0	0.0125345	1	GO:0006836	neurotransmitter transport
GO:0002027	regulation of heart rate	-0.466337	-1.85681	0	0.0126013	11	GO:0050890	cognition
GO:0097120	receptor localization to synapse	-0.50385	-1.85686	0	0.0126772	13	GO:0097120	receptor localization to synapse
GO:1902305	regulation of sodium ion transmembrane transport	-0.507823	-1.85244	0	0.0130643	15	GO:0034762	regulation of transmembrane transport
GO:0099150	regulation of postsynaptic specialization assembly	-0.713032	-1.85123	0.00519481	0.0130749	5	GO:0050808	synapse organization
GO:0150052	regulation of postsynapse assembly	-0.713032	-1.85123	0.00519481	0.0130749	5	GO:0050808	synapse organization
GO:0055075	potassium ion homeostasis	-0.622464	-1.85274	0.00342466	0.0131113	20	GO:0055075	potassium ion homeostasis
GO:2000649	regulation of sodium ion transmembrane transporter activity	-0.539331	-1.84946	0	0.0133658	15	GO:0034762	regulation of transmembrane transport
GO:0099622	cardiac muscle cell membrane repolarization	-0.568408	-1.84674	0.00389105	0.0136414	7	GO:0042391	regulation of membrane potential
GO:0019896	axonal transport of mitochondrion	-0.730053	-1.84356	0.0027027	0.0141041	8	GO:0097479	synaptic vesicle localization
GO:0042755	eating behavior	-0.69503	-1.836	0.00295858	0.0151882	10	GO:0007626	locomotory behavior
GO:0051654	establishment of mitochondrion localization	-0.582148	-1.83121	0.00393701	0.015762	8	GO:0097479	synaptic vesicle localization
GO:0099151	regulation of postsynaptic density assembly	-0.72214	-1.83141	0.00511509	0.0158273	5	GO:0050808	synapse organization
GO:0035725	sodium ion transmembrane transport	-0.439752	-1.83181	0	0.0158466	15	GO:0034762	regulation of transmembrane transport
GO:1905874	regulation of postsynaptic density organization	-0.685655	-1.83229	0.00271003	0.0158543	5	GO:0050808	synapse organization
GO:0090075	relaxation of muscle	-0.58869	-1.82827	0	0.0162377	11	GO:0050890	cognition
GO:0048172	regulation of short-term neuronal synaptic plasticity	-0.741339	-1.82647	0.00291545	0.0165138	3	GO:0099177	regulation of trans-synaptic signaling
GO:0001963	synaptic transmission, dopaminergic	-0.625033	-1.82072	0	0.0174066	3	GO:0099177	regulation of trans-synaptic signaling
GO:0019098	reproductive behavior	-0.608306	-1.8173	0	0.0179955	10	GO:0007626	locomotory behavior
GO:0007616	long-term memory	-0.554331	-1.81284	0	0.0187974	11	GO:0050890	cognition
GO:0050770	regulation of axonogenesis	-0.39941	-1.81059	0	0.0191208	16	GO:0048667	cell morphogenesis involved in neuron differentiation
GO:0032414	positive regulation of ion transmembrane transporter activity	-0.454281	-1.80931	0	0.019193	9	GO:0032409	regulation of transporter activity
GO:0086011	membrane repolarization during action potential	-0.604856	-1.80951	0.0148148	0.0192516	7	GO:0042391	regulation of membrane potential
GO:0007632	visual behavior	-0.501957	-1.80637	0.00469484	0.0196412	10	GO:0007626	locomotory behavior
GO:0007409	axonogenesis	-0.360294	-1.80431	0	0.0199314	16	GO:0048667	cell morphogenesis involved in neuron differentiation
GO:0021680	cerebellar Purkinje cell layer development	-0.58641	-1.80184	0.00724638	0.0201427	16	GO:0048667	cell morphogenesis involved in neuron differentiation
GO:0098810	neurotransmitter reuptake	-0.667185	-1.80244	0	0.0201723	1	GO:0006836	neurotransmitter transport
GO:0034643	establishment of mitochondrion localization, microtubule-mediated	-0.583263	-1.80057	0	0.0202177	8	GO:0097479	synaptic vesicle localization
GO:0047497	mitochondrion transport along microtubule	-0.583263	-1.80057	0	0.0202177	8	GO:0097479	synaptic vesicle localization
GO:1904062	regulation of cation transmembrane transport	-0.3789	-1.80268	0	0.0202404	15	GO:0034762	regulation of transmembrane transport
GO:0061003	positive regulation of dendritic spine morphogenesis	-0.649426	-1.79719	0	0.0208037	16	GO:0048667	cell morphogenesis involved in neuron differentiation
GO:0007274	neuromuscular synaptic transmission	-0.55444	-1.79204	0.00396825	0.0216902	3	GO:0099177	regulation of trans-synaptic signaling
GO:0086091	regulation of heart rate by cardiac conduction	-0.555205	-1.79227	0	0.0217428	11	GO:0050890	cognition
GO:0048169	regulation of long-term neuronal synaptic plasticity	-0.594383	-1.79059	0	0.0218994	3	GO:0099177	regulation of trans-synaptic signaling
GO:0008542	visual learning	-0.513626	-1.7902	0.00452489	0.0219245	10	GO:0007626	locomotory behavior
GO:0032411	positive regulation of transporter activity	-0.439348	-1.78345	0	0.0232737	9	GO:0032409	regulation of transporter activity
GO:0031629	synaptic vesicle fusion to presynaptic active zone membrane	-0.57936	-1.77968	0	0.0238576	6	GO:0023061	signal release
GO:0099500	vesicle fusion to plasma membrane	-0.57936	-1.77968	0	0.0238576	6	GO:0023061	signal release
GO:0002028	regulation of sodium ion transport	-0.442068	-1.7775	0	0.02426	15	GO:0034762	regulation of transmembrane transport
GO:0070571	negative regulation of neuron projection regeneration	-0.670984	-1.77652	0.00874636	0.02442	16	GO:0048667	cell morphogenesis involved in neuron differentiation
GO:0014048	regulation of glutamate secretion	-0.679753	-1.77608	0.015528	0.0244371	12	GO:0015800	acidic amino acid transport
GO:0001764	neuron migration	-0.412181	-1.77029	0	0.026006	16	GO:0048667	cell morphogenesis involved in neuron differentiation
GO:0086065	cell communication involved in cardiac conduction	-0.501308	-1.76942	0.0101523	0.0261353	11	GO:0050890	cognition
GO:0050885	neuromuscular process controlling balance	-0.510694	-1.76272	0.00574713	0.0277954	11	GO:0050890	cognition
GO:0021692	cerebellar Purkinje cell layer morphogenesis	-0.710455	-1.75485	0.0137363	0.0297811	16	GO:0048667	cell morphogenesis involved in neuron differentiation
GO:0099188	postsynaptic cytoskeleton organization	-0.721964	-1.75203	0.00268096	0.0303079	5	GO:0050808	synapse organization
GO:0007218	neuropeptide signaling pathway	-0.487327	-1.75257	0	0.0303192	24	GO:0007218	neuropeptide signaling pathway
GO:0042220	response to cocaine	-0.511839	-1.74186	0	0.0330638	25	GO:0042220	response to cocaine
GO:0021954	central nervous system neuron development	-0.446377	-1.73416	0	0.035347	16	GO:0048667	cell morphogenesis involved in neuron differentiation
GO:0008016	regulation of heart contraction	-0.388662	-1.73152	0	0.036081	11	GO:0050890	cognition
GO:0021535	cell migration in hindbrain	-0.686375	-1.7223	0.00540541	0.0393587	16	GO:0048667	cell morphogenesis involved in neuron differentiation
GO:0001967	suckling behavior	-0.702575	-1.72137	0.0107527	0.0394783	10	GO:0007626	locomotory behavior
GO:0032793	positive regulation of CREB transcription factor activity	-0.649686	-1.72083	0.0070922	0.0394966	9	GO:0032409	regulation of transporter activity
GO:0034765	regulation of ion transmembrane transport	-0.368861	-1.72033	0	0.039548	15	GO:0034762	regulation of transmembrane transport
GO:0048512	circadian behavior	-0.557709	-1.71689	0.0118577	0.040676	10	GO:0007626	locomotory behavior
GO:0021819	layer formation in cerebral cortex	-0.685477	-1.71588	0.0197183	0.0406871	16	GO:0048667	cell morphogenesis involved in neuron differentiation
GO:0001975	response to amphetamine	-0.554162	-1.71604	0	0.0408344	25	GO:0042220	response to cocaine
GO:0086013	membrane repolarization during cardiac muscle cell action potential	-0.593507	-1.7132	0.0243056	0.0415198	7	GO:0042391	regulation of membrane potential
GO:0023061	signal release	-0.333802	-1.71218	0	0.0416955	6	GO:0023061	signal release
GO:0072578	neurotransmitter-gated ion channel clustering	-0.694806	-1.70772	0.00297619	0.043201	5	GO:0050808	synapse organization
GO:1901385	regulation of voltage-gated calcium channel activity	-0.528137	-1.70722	0.00746269	0.043257	9	GO:0032409	regulation of transporter activity
GO:0040034	regulation of development, heterochronic	-0.65446	-1.70784	0.0163934	0.0433615	26	GO:0040034	regulation of development, heterochronic
GO:0010882	regulation of cardiac muscle contraction by calcium ion signaling	-0.58614	-1.70252	0.0104167	0.0449534	11	GO:0050890	cognition
GO:0021766	hippocampus development	-0.452266	-1.70056	0	0.0453198	16	GO:0048667	cell morphogenesis involved in neuron differentiation
GO:0034762	regulation of transmembrane transport	-0.334099	-1.70095	0	0.0453597	15	GO:0034762	regulation of transmembrane transport
GO:0021522	spinal cord motor neuron differentiation	-0.594512	-1.69828	0.0376712	0.0461349	16	GO:0048667	cell morphogenesis involved in neuron differentiation
GO:0048505	regulation of timing of cell differentiation	-0.675093	-1.69622	0.0159151	0.0467951	26	GO:0040034	regulation of development, heterochronic
GO:0048681	negative regulation of axon regeneration	-0.677681	-1.69468	0.0168539	0.0472713	16	GO:0048667	cell morphogenesis involved in neuron differentiation
GO:0048268	clathrin coat assembly	-0.585673	-1.6936	0.00680272	0.0475346	27	GO:0048268	clathrin coat assembly
GO:0060359	response to ammonium ion	-0.401566	-1.69083	0	0.0483232	25	GO:0042220	response to cocaine
GO:1902259	regulation of delayed rectifier potassium channel activity	-0.698248	-1.69108	0.026738	0.0484103	15	GO:0034762	regulation of transmembrane transport
GO:0009261	ribonucleotide catabolic process	-0.530336	-1.68784	0.0201613	0.0489226	22	GO:0009261	ribonucleotide catabolic process
GO:0007622	rhythmic behavior	-0.533861	-1.68785	0.023166	0.0491159	10	GO:0007626	locomotory behavior
GO:0060384	innervation	-0.545829	-1.68842	0.00869565	0.049118	16	GO:0048667	cell morphogenesis involved in neuron differentiation

## Sheet: Supplementary_data_6
gene	sample	tissue	fold_change	outrider_adj_pvalue	prioritised_variants_decision_tree	prioritised_variants_watershed	variant_category_decision_tree	variant_subcategory_decision_tree	variant_category_watershed
AAAS	MANGT_058	NSR	0.77	0.000624478	chr12_53308744_CAG_C	chr12_53308744_CAG_C	High_impact_SNV_disrupt_gene	frameshift_variant	High_impact_SNV_disrupt_gene
ABHD12B	MANGT_090	NSR	0.66	0.0073099	chr14_50881627_G_T	chr14_50881627_G_T	High_impact_SNV_disrupt_gene	splice_donor_variant;non_coding_transcript_variant	High_impact_SNV_disrupt_gene
ABHD5	MANGT_155	RPE	1.6	0.0157445	chr3_43663960_43683508_MantaDUP		SV_CNV_within_10Kb_gene_body	DUP_10kb_100kb	no_candidate_variant
ACAD9	MANGT_047	NSR	1.35	0.0260068	chr3_75414226_130090854_MantaDUP		SV_CNV_intersect_whole_gene	DUP_greater_100kb	no_candidate_variant
ACE	MANGT_112	NSR	0.39	0.000239387	chr17_63486300_C_A,chr17_63488647_G_C		High_impact_SNV_disrupt_gene	stop_gained;non_coding_transcript_variant;splice_acceptor_variant	no_candidate_variant
ACOX2	MANGT_021	NSR	0.55	0.0191917	chr3_58537118_C_T	chr3_58537118_C_T	High_impact_SNV_disrupt_gene	non_coding_transcript_variant;splice_donor_variant	High_impact_SNV_disrupt_gene
ACSS2	MANGT_128	RPE	1.58	0.000886235	chr20_34889369_34889502_MantaDEL		SV_CNV_intersect_intron	DEL_less_2kb	no_candidate_variant
ACVR1	MANGT_155	RPE	1.65	0.00653053	chr2_157789443_C_T		Rare_SNV_Intersect_EpiMap_cCRE	Rare_SNV_Intersect_EpiMap_cCRE	no_candidate_variant
ADA	MANGT_185	RPE	4.14	0.00897909	chr20_44641427_A_G		Rare_SNV_Intersect_EpiMap_cCRE	Rare_SNV_Intersect_EpiMap_cCRE	no_candidate_variant
ADAM19	MANGT_089	NSR_and_RPE	NSR:0.58,RPE:0.49	NSR:0.00935186639547605,RPE:0.000446908122372453	chr5_157564600_T_C,chr5_157575048_A_G,chr5_157575548_T_C		Rare_SNV_Intersect_Eye_cCRE	Rare_SNV_Intersect_Eye_cCRE	no_candidate_variant
ADCK2	MANGT_042	NSR	0.64	0.00223768	chr7_140674264_G_C	chr7_140674264_G_C	High_impact_SNV_disrupt_gene	splice_donor_variant	High_impact_SNV_disrupt_gene
ADRB1	MANGT_132	RPE	4.44	0.0103817	chr10_114043272_G_A		Rare_SNV_Intersect_EpiMap_cCRE	Rare_SNV_Intersect_EpiMap_cCRE	no_candidate_variant
AGER	MANGT_139	NSR	1.91	0.00271036	chr6_32184478_T_A		Rare_SNV_Intersect_EpiMap_cCRE	Rare_SNV_Intersect_EpiMap_cCRE	no_candidate_variant
AKAP17A	MANGT_090	NSR	1.59	8.1462e-08	chrX_1179172_1829135_DRAGEN:GAIN,chrX_1170974_1829277_MantaDUP		SV_CNV_intersect_whole_gene	DUP_greater_100kb	no_candidate_variant
AKR1B1	MANGT_192	NSR	0.56	2.98088e-13	chr7_134446897_134477982_DRAGEN:LOSS,chr7_134446666_134477395_MantaDEL		SV_CNV_intersect_exon	DEL_10kb_100kb	no_candidate_variant
ALCAM	MANGT_164	NSR	2.69	0.000611884	chr3_75414310_130090893_MantaDUP		SV_CNV_intersect_whole_gene	DUP_greater_100kb	no_candidate_variant
ALPK3	MANGT_022	NSR	2.43	6.2673e-07	chr15_84854229_84854229_MantaINS		SV_CNV_intersect_intron	INS	no_candidate_variant
AMZ2	MANGT_116	RPE	1.59	0.00410618	chr17_68248679_C_T		Rare_SNV_Intersect_EpiMap_cCRE	Rare_SNV_Intersect_EpiMap_cCRE	no_candidate_variant
ANK1	MANGT_135	RPE	2.38	0.0195875	chr8_41652640_CTTAA_C		Rare_SNV_Intersect_EpiMap_cCRE	Rare_SNV_Intersect_EpiMap_cCRE	no_candidate_variant
ANKRD10-IT1	MANGT_050	NSR	0.35	0.0437584	chr13_110907067_110907305_MantaDEL		SV_CNV_intersect_EpiMap_cCRE	DEL_less_2kb	no_candidate_variant
ANKRD11	MANGT_020	NSR	1.28	0.00671135	chr16_89323525_89323605_MantaDEL		SV_CNV_intersect_EpiMap_cCRE	DEL_less_2kb	no_candidate_variant
APPL1	MANGT_143	NSR_and_RPE	NSR:0.66,RPE:0.69	NSR:1.58133901126587e-10,RPE:0.00916707230340878	chr3_57259874_C_T	chr3_57259874_C_T	High_impact_SNV_disrupt_gene	stop_gained	High_impact_SNV_disrupt_gene
AREL1	MANGT_072	NSR	0.77	0.0196658	chr14_74674054_G_A	chr14_74674054_G_A	High_impact_SNV_disrupt_gene	stop_gained	High_impact_SNV_disrupt_gene
ARL5B	MANGT_025	RPE	1.91	0.0124777	chr10_18660615_T_C		Rare_SNV_Intersect_EpiMap_cCRE	Rare_SNV_Intersect_EpiMap_cCRE	no_candidate_variant
ARL6IP4	MANGT_090	NSR	0.75	0.00281351	chr12_122980640_CCCAGCCGG_C	chr12_122980640_CCCAGCCGG_C	Rare_SNV_Intersect_Eye_cCRE	Rare_SNV_Intersect_Eye_cCRE	Rare_SNV_Intersect_Eye_cCRE
ARMCX5	MANGT_107	RPE	1.92	0.0308005	chrX_102599542_A_C		Rare_SNV_Intersect_Eye_cCRE	Rare_SNV_Intersect_Eye_cCRE	no_candidate_variant
ARVCF	MANGT_057	NSR	0.58	0.000281731	chr22_18890034_21111753_DRAGEN:LOSS		SV_CNV_intersect_whole_gene	DEL_greater_100kb	no_candidate_variant
ASPN	MANGT_118	RPE	11.63	0.000104704	chr9_92490044_C_T		Rare_SNV_Intersect_EpiMap_cCRE	Rare_SNV_Intersect_EpiMap_cCRE	no_candidate_variant
ATAD3A	MANGT_067	NSR	0.66	0.000212663	chr1_1510240_1533259_DRAGEN:LOSS		SV_CNV_intersect_exon	DEL_10kb_100kb	no_candidate_variant
ATAD3B	MANGT_163	NSR	0.49	3.48908e-05	chr1_1447437_1496921_DRAGEN:LOSS		SV_CNV_intersect_exon	DEL_10kb_100kb	no_candidate_variant
ATF5	MANGT_020	NSR	2.46	0.0295212	chr19_49919404_T_A		Rare_SNV_Intersect_EpiMap_cCRE	Rare_SNV_Intersect_EpiMap_cCRE	no_candidate_variant
ATL2	MANGT_074	NSR_and_RPE	NSR:0.58,RPE:0.51	NSR:2.9320540240456e-09,RPE:0.000242967565898749	chr2_38367946_38392357_DRAGEN:LOSS		SV_CNV_intersect_exon	DEL_10kb_100kb	no_candidate_variant
ATP5MC1	MANGT_045	NSR	0.55	0.00565271	chr17_48885845_48900535_DRAGEN:LOSS		SV_CNV_intersect_whole_gene	DEL_10kb_100kb	no_candidate_variant
ATR	MANGT_061	NSR	1.37	0.0248753	chr3_142578795_G_C		Rare_SNV_Intersect_Eye_cCRE	Rare_SNV_Intersect_Eye_cCRE	no_candidate_variant
AXIN2	MANGT_159	NSR	2.1	2.77874e-13	chr17_65537837_T_C	chr17_65537837_T_C	High_impact_SNV_disrupt_gene	splice_acceptor_variant	High_impact_SNV_disrupt_gene
B4GALT7	MANGT_100	NSR_and_RPE	NSR:0.59,RPE:0.55	NSR:1.58130734686108e-06,RPE:0.00381753135334666	chr5_177609847_C_T		Rare_SNV_Intersect_EpiMap_cCRE	Rare_SNV_Intersect_EpiMap_cCRE	no_candidate_variant
BAG5	MANGT_123	RPE	1.37	0.0283065	chr14_103561063_TGACAGACCACTGAAGCC_T	chr14_103561063_TGACAGACCACTGAAGCC_T	High_impact_SNV_disrupt_gene	frameshift_variant	High_impact_SNV_disrupt_gene
BANP	MANGT_076	NSR	1.82	5.7221e-06	chr16_87966391_C_T		Rare_SNV_Intersect_EpiMap_cCRE	Rare_SNV_Intersect_EpiMap_cCRE	no_candidate_variant
BBIP1	MANGT_102	NSR	0.72	0.0294715	chr10_110919115_A_T		Rare_SNV_Intersect_Eye_cCRE	Rare_SNV_Intersect_Eye_cCRE	no_candidate_variant
BCAT2	MANGT_093	NSR	0.63	0.00841358	chr19_48793389_48795699_MantaDEL		SV_CNV_intersect_exon	DEL_2kb_10kb	no_candidate_variant
BCL9	MANGT_015	NSR_and_RPE	NSR:0.57,RPE:0.55	NSR:9.73888273929216e-06,RPE:0.00730296985488328	chr1_147022730_148013144_DRAGEN:LOSS		SV_CNV_intersect_whole_gene	DEL_greater_100kb	no_candidate_variant
BRAT1	MANGT_061	NSR	1.39	0.0019279	chr7_2036093_2663048_DRAGEN:GAIN		SV_CNV_intersect_whole_gene	DUP_greater_100kb	no_candidate_variant
BSCL2	MANGT_107	NSR	0.72	0.00120505	chr11_62705319_G_GTC	chr11_62705319_G_GTC	High_impact_SNV_disrupt_gene	frameshift_variant	High_impact_SNV_disrupt_gene
C19orf53	MANGT_029	NSR	0.66	2.61148e-07	chr19_13774482_C_T	chr19_13774482_C_T	Rare_SNV_Intersect_Eye_cCRE	Rare_SNV_Intersect_Eye_cCRE	Rare_SNV_Intersect_Eye_cCRE
C22orf39	MANGT_057	NSR_and_RPE	NSR:0.55,RPE:0.66	NSR:8.94211142932765e-10,RPE:0.0132200011352409	chr22_18890034_21111753_DRAGEN:LOSS		SV_CNV_intersect_whole_gene	DEL_greater_100kb	no_candidate_variant
CABP4	MANGT_133	RPE	0.55	0.0195385	chr11_67449515_C_T,chr11_67460072_C_T		Rare_SNV_Intersect_EpiMap_cCRE	Rare_SNV_Intersect_EpiMap_cCRE	no_candidate_variant
CACNG2	MANGT_197	RPE	3.34	0.0121212	chr22_36680685_36680685_MantaINS		SV_CNV_intersect_intron	INS	no_candidate_variant
CALHM2	MANGT_087	NSR	2.51	7.48478e-05	chr10_103391911_103462203_DRAGEN:GAIN,chr10_103390506_103461903_MantaDUP		SV_CNV_intersect_whole_gene	DUP_10kb_100kb	no_candidate_variant
CALHM5	MANGT_174	RPE	0.02	0.0101823	chr6_116522977_116522977_MantaINS		SV_CNV_intersect_exon	INS	no_candidate_variant
CAND2	MANGT_042	RPE	0.5	0.0499837	chr3_12796680_A_G		Rare_SNV_Intersect_Eye_cCRE	Rare_SNV_Intersect_Eye_cCRE	no_candidate_variant
CAND2	MANGT_114	NSR	0.6	0.00429853	chr3_12796680_A_G		Rare_SNV_Intersect_Eye_cCRE	Rare_SNV_Intersect_Eye_cCRE	no_candidate_variant
CAPN2	MANGT_085	NSR	0.62	0.00980315	chr1_223769529_TA_T	chr1_223769529_TA_T	Rare_SNV_Intersect_EpiMap_cCRE	Rare_SNV_Intersect_EpiMap_cCRE	Rare_SNV_Intersect_EpiMap_cCRE
CAPRIN2	MANGT_155	RPE	1.51	0.022597	chr12_30754849_G_A		Rare_SNV_Intersect_Eye_cCRE	Rare_SNV_Intersect_Eye_cCRE	no_candidate_variant
CARD8	MANGT_184	NSR	0.52	0.0017574	chr19_48231760_C_CTT		High_impact_SNV_disrupt_gene	frameshift_variant	no_candidate_variant
CATSPER2	MANGT_084	NSR	0.42	0.00588036	chr15_43600595_43658379_DRAGEN:LOSS		SV_CNV_intersect_whole_gene	DEL_10kb_100kb	no_candidate_variant
CBFB	MANGT_135	NSR	1.59	0.000206057	chr16_67028819_GAGGAAGGGCGGT_G	chr16_67028819_GAGGAAGGGCGGT_G	Rare_SNV_Intersect_Eye_cCRE	Rare_SNV_Intersect_Eye_cCRE	Rare_SNV_Intersect_Eye_cCRE
CCDC191	MANGT_015	NSR	0.55	0.00104064	chr3_114056378_T_G	chr3_114056378_T_G	Rare_SNV_Intersect_Eye_cCRE	Rare_SNV_Intersect_Eye_cCRE	Rare_SNV_Intersect_Eye_cCRE
CCDC191	MANGT_025	NSR	0.57	0.00429725	chr3_114010939_CG_C,chr3_114056447_CCCTGAGGCGCCAGGAGCATTTT_C	chr3_114056447_CCCTGAGGCGCCAGGAGCATTTT_C	High_impact_SNV_disrupt_gene	start_lost;5_prime_UTR_variant;frameshift_variant	Rare_SNV_Intersect_Eye_cCRE
CD63	MANGT_155	RPE	1.56	0.0353104	chr12_55722904_G_A		Rare_SNV_Intersect_EpiMap_cCRE	Rare_SNV_Intersect_EpiMap_cCRE	no_candidate_variant
CD83	MANGT_141	NSR	2.13	0.0110941	chr6_14128088_C_A		Rare_SNV_Intersect_EpiMap_cCRE	Rare_SNV_Intersect_EpiMap_cCRE	no_candidate_variant
CDC40	MANGT_189	NSR_and_RPE	NSR:0.69,RPE:0.65	NSR:1.4829595916612e-06,RPE:0.00370268370763127	chr6_110219734_A_G	chr6_110219734_A_G	High_impact_SNV_disrupt_gene	non_coding_transcript_variant;splice_acceptor_variant	High_impact_SNV_disrupt_gene
CDC42BPA	MANGT_174	RPE	0.65	0.0101823	chr1_227119803_CCTTA_C	chr1_227119803_CCTTA_C	High_impact_SNV_disrupt_gene	splice_region_variant;frameshift_variant	High_impact_SNV_disrupt_gene
CDC5L	MANGT_152	NSR	1.32	0.00938029	chr6_44439359_G_A		Rare_SNV_Intersect_EpiMap_cCRE	Rare_SNV_Intersect_EpiMap_cCRE	no_candidate_variant
CDH7	MANGT_020	NSR	1.62	0.0352013	chr18_65781859_65781914_MantaDEL,chr18_65820033_65820033_MantaINS,chr18_65782016_65782144_MantaDEL		SV_CNV_intersect_intron	INS;DEL_less_2kb	no_candidate_variant
CEP120	MANGT_057	NSR	0.76	0.000375374	chr5_123367542_123367599_MantaDEL,chr5_123388013_123388069_MantaDEL		SV_CNV_intersect_intron	DEL_less_2kb	no_candidate_variant
CEP290	MANGT_122	NSR	1.48	0.0402318	chr12_88127094_88127094_MantaINS		SV_CNV_intersect_intron	INS	no_candidate_variant
CEP78	MANGT_195	NSR	1.42	0.00012224	chr9_78243343_C_A		Rare_SNV_Intersect_Eye_cCRE	Rare_SNV_Intersect_Eye_cCRE	no_candidate_variant
CERKL	MANGT_200	NSR	0.36	0.0480658	chr2_181657069_G_A		Rare_SNV_Intersect_Eye_cCRE	Rare_SNV_Intersect_Eye_cCRE	no_candidate_variant
CERS2	MANGT_111	NSR	0.66	3.85555e-05	chr1_150967179_GTGGA_G	chr1_150967179_GTGGA_G	High_impact_SNV_disrupt_gene	frameshift_variant	High_impact_SNV_disrupt_gene
CERS6	MANGT_080	RPE	2.68	0.0252449	chr2_168538952_168539264_MantaDEL,chr2_168749621_168749697_MantaDEL		SV_CNV_intersect_intron	DEL_less_2kb	no_candidate_variant
CFAP20	MANGT_168	NSR	1.35	0.000223151	chr16_58118773_G_A		Rare_SNV_Intersect_EpiMap_cCRE	Rare_SNV_Intersect_EpiMap_cCRE	no_candidate_variant
CHD1L	MANGT_196	NSR	0.57	0.0384307	chr1_147291522_TA_T	chr1_147291522_TA_T	High_impact_SNV_disrupt_gene	frameshift_variant	High_impact_SNV_disrupt_gene
CHST11	MANGT_098	RPE	2.39	0.024322	chr12_104632806_CG_C,chr12_104632863_G_A		Rare_SNV_Intersect_EpiMap_cCRE	Rare_SNV_Intersect_EpiMap_cCRE	no_candidate_variant
CHST12	MANGT_061	NSR	1.44	0.00344708	chr7_2036093_2663048_DRAGEN:GAIN		SV_CNV_intersect_whole_gene	DUP_greater_100kb	no_candidate_variant
CIR1	MANGT_195	NSR	0.65	3.40417e-06	chr2_174380658_G_A	chr2_174380658_G_A	High_impact_SNV_disrupt_gene	stop_gained	High_impact_SNV_disrupt_gene
CIRBP	MANGT_008	RPE	1.61	0.0384089	chr19_1278175_1278175_MantaINS,chr19_1278175_1278175_MantaDUP		SV_CNV_intersect_EpiMap_cCRE	INS	no_candidate_variant
CLCC1	MANGT_194	NSR	0.71	0.00168109		chr1_108940147_T_C	no_candidate_variant	NA	splice_disrupting_variant;splice_disrupting_variant
CMTM4	MANGT_152	NSR	0.63	0.000692861	chr16_66652791_G_A		Rare_SNV_Intersect_EpiMap_cCRE	Rare_SNV_Intersect_EpiMap_cCRE	no_candidate_variant
COG1	MANGT_123	NSR	0.67	3.38079e-05	chr17_73200691_G_A	chr17_73200691_G_A	High_impact_SNV_disrupt_gene	stop_gained	High_impact_SNV_disrupt_gene
COL12A1	MANGT_118	RPE	5.86	6.49444e-05	chr6_75142905_C_T		Rare_SNV_Intersect_EpiMap_cCRE	Rare_SNV_Intersect_EpiMap_cCRE	no_candidate_variant
COL1A1	MANGT_118	RPE	9.71	1.91815e-06	chr17_50208014_A_G		Rare_SNV_Intersect_EpiMap_cCRE	Rare_SNV_Intersect_EpiMap_cCRE	no_candidate_variant
COL5A1	MANGT_118	RPE	2.93	0.00821028	chr9_134798569_134798653_MantaDEL,chr9_134714467_134714467_MantaINS,chr9_134685437_134685576_MantaDEL,chr9_134685192_134685194_MantaINS,chr9_134792852_134792923_MantaDEL,chr9_134828659_134828659_MantaINS,chr9_134676633_134676633_MantaINS		SV_CNV_intersect_intron	DEL_less_2kb;INS	no_candidate_variant
COL5A2	MANGT_118	RPE	3.53	0.0312981	chr2_189094695_189094695_MantaINS		SV_CNV_intersect_intron	INS	no_candidate_variant
COL6A1	MANGT_199	NSR	1.84	0.00459107	chr21_45990472_45990472_MantaDUP		SV_CNV_intersect_EpiMap_cCRE	INS	no_candidate_variant
COMT	MANGT_057	NSR_and_RPE	NSR:0.53,RPE:0.61	NSR:2.6118690289275e-10,RPE:0.000450693044592387	chr22_18890034_21111753_DRAGEN:LOSS		SV_CNV_intersect_whole_gene	DEL_greater_100kb	no_candidate_variant
COPG1	MANGT_122	NSR	0.68	5.61306e-06	chr3_129254997_C_T	chr3_129254997_C_T	High_impact_SNV_disrupt_gene	stop_gained	High_impact_SNV_disrupt_gene
CORO1C	MANGT_039	RPE	1.58	0.03372	chr12_108678511_T_A		Rare_SNV_Intersect_EpiMap_cCRE	Rare_SNV_Intersect_EpiMap_cCRE	no_candidate_variant
CORO2B	MANGT_155	RPE	1.6	0.00174271	chr15_68654389_C_T		Rare_SNV_Intersect_EpiMap_cCRE	Rare_SNV_Intersect_EpiMap_cCRE	no_candidate_variant
COX15	MANGT_009	RPE	2.95	0.00130978	chr10_99700904_G_A		Rare_SNV_Intersect_EpiMap_cCRE	Rare_SNV_Intersect_EpiMap_cCRE	no_candidate_variant
CPM	MANGT_093	NSR	0.41	0.0283564	chr12_68904035_C_T		Rare_SNV_Intersect_EpiMap_cCRE	Rare_SNV_Intersect_EpiMap_cCRE	no_candidate_variant
CPOX	MANGT_135	RPE	1.79	0.035393	chr3_98595462_A_G		Rare_SNV_Intersect_EpiMap_cCRE	Rare_SNV_Intersect_EpiMap_cCRE	no_candidate_variant
CREBZF	MANGT_188	NSR	1.36	0.00587619	chr11_84233679_85831052_MantaDUP,chr11_84233768_85831059_DRAGEN:GAIN		SV_CNV_intersect_whole_gene	DUP_greater_100kb	no_candidate_variant
CRKL	MANGT_057	NSR_and_RPE	NSR:0.57,RPE:0.59	NSR:2.55176915600567e-12,RPE:2.57934995994121e-06	chr22_18890034_21111753_DRAGEN:LOSS		SV_CNV_intersect_whole_gene	DEL_greater_100kb	no_candidate_variant
CTSB	MANGT_193	NSR	1.49	0.0255276	chr8_11858201_C_T,chr8_11840264_C_T		Rare_SNV_Intersect_EpiMap_cCRE	Rare_SNV_Intersect_EpiMap_cCRE	no_candidate_variant
CTSH	MANGT_173	NSR	2.19	0.0203138	chr15_78937539_78937540_MantaBND		SV_CNV_intersect_EpiMap_cCRE	BND_only	no_candidate_variant
CTSO	MANGT_021	NSR	0.54	0.01246	chr4_155937418_G_C	chr4_155937418_G_C	High_impact_SNV_disrupt_gene	stop_gained	High_impact_SNV_disrupt_gene
CTTNBP2	MANGT_016	RPE	2.14	0.00131647	chr7_117811829_117811891_MantaDEL,chr7_117716193_117716195_MantaINS		SV_CNV_intersect_intron	DEL_less_2kb;INS	no_candidate_variant
CTTNBP2NL	MANGT_180	RPE	1.89	0.00199098	chr1_112449372_112449372_MantaINS		SV_CNV_intersect_EpiMap_cCRE	INS	no_candidate_variant
CYBA	MANGT_035	NSR	2.5	0.0337155	chr16_88646325_88646325_MantaINS,chr16_88646280_88646280_MantaDUP		SV_CNV_intersect_intron	INS	no_candidate_variant
CYFIP1	MANGT_081	NSR	0.44	1.56195e-06	chr15_22648948_23124083_DRAGEN:LOSS		SV_CNV_intersect_whole_gene	DEL_greater_100kb	no_candidate_variant
DCAF11	MANGT_093	NSR_and_RPE	NSR:0.59,RPE:0.57	NSR:9.21452574720256e-13,RPE:1.25260123955291e-08		chr14_24118379_C_G	no_candidate_variant	NA	splice_disrupting_variant
DDR1	MANGT_013	NSR	1.51	0.0106319	chr6_30889151_A_T		Rare_SNV_Intersect_EpiMap_cCRE	Rare_SNV_Intersect_EpiMap_cCRE	no_candidate_variant
DDX49	MANGT_054	NSR	0.73	5.772e-05		chr19_18924699_G_A	no_candidate_variant	NA	miRNA_binding_site_disrupting_variant;missense_variant
DDX51	MANGT_061	NSR	0.65	0.015106	chr12_132142838_CAGTT_C	chr12_132142838_CAGTT_C	High_impact_SNV_disrupt_gene	frameshift_variant	High_impact_SNV_disrupt_gene
DDX58	MANGT_152	NSR_and_RPE	NSR:2.57,RPE:3.84	NSR:6.2084525632439e-07,RPE:2.46739668175438e-07	chr9_32463889_32463896_MantaINS		SV_CNV_intersect_intron	INS	no_candidate_variant
DESI1	MANGT_007	NSR	0.71	5.65712e-06	chr22_41620951_GGGCCC_G	chr22_41620951_GGGCCC_G	Rare_SNV_Intersect_Eye_cCRE	Rare_SNV_Intersect_Eye_cCRE	Rare_SNV_Intersect_Eye_cCRE
DGCR2	MANGT_057	NSR_and_RPE	NSR:0.55,RPE:0.62	NSR:2.55176915600567e-12,RPE:1.53324138388723e-05	chr22_18890034_21111753_DRAGEN:LOSS		SV_CNV_intersect_whole_gene	DEL_greater_100kb	no_candidate_variant
DGCR6	MANGT_129	RPE	0.38	0.0269238	chr22_18906488_CGCGGGCGGG_C		Rare_SNV_Intersect_Eye_cCRE	Rare_SNV_Intersect_Eye_cCRE	no_candidate_variant
DGCR6L	MANGT_057	NSR_and_RPE	NSR:0.58,RPE:0.66	NSR:8.95202243162052e-09,RPE:0.0190178516305802	chr22_18890034_21111753_DRAGEN:LOSS		SV_CNV_intersect_whole_gene	DEL_greater_100kb	no_candidate_variant
DGCR8	MANGT_057	NSR	0.68	0.00515512	chr22_18890034_21111753_DRAGEN:LOSS		SV_CNV_intersect_whole_gene	DEL_greater_100kb	no_candidate_variant
DHODH	MANGT_087	NSR	1.87	0.000277052	chr16_72008962_G_A	chr16_72008962_G_A	Rare_SNV_Intersect_Eye_cCRE	Rare_SNV_Intersect_Eye_cCRE	Rare_SNV_Intersect_Eye_cCRE
DHRS7B	MANGT_187	NSR	0.6	0.00088304	chr17_21178295_GC_G	chr17_21178295_GC_G	High_impact_SNV_disrupt_gene	frameshift_variant	High_impact_SNV_disrupt_gene
DHRS7B	MANGT_051	NSR	0.57	8.73656e-05	chr17_21178295_GC_G	chr17_21178295_GC_G	High_impact_SNV_disrupt_gene	frameshift_variant	High_impact_SNV_disrupt_gene
DHRS7B	MANGT_120	RPE	0.52	0.00795527	chr17_21178295_GC_G	chr17_21178295_GC_G	High_impact_SNV_disrupt_gene	frameshift_variant	High_impact_SNV_disrupt_gene
DIP2C	MANGT_116	RPE	1.68	0.00337423	chr10_337347_337800_MantaDEL		SV_CNV_intersect_EpiMap_cCRE	DEL_less_2kb	no_candidate_variant
DMAC1	MANGT_087	NSR	0.68	1.39188e-05	chr9_7799498_C_CG	chr9_7799498_C_CG	High_impact_SNV_disrupt_gene	frameshift_variant	High_impact_SNV_disrupt_gene
DNASE2	MANGT_002	RPE	1.88	0.00505907	chr19_12866347_T_G		Rare_SNV_Intersect_EpiMap_cCRE	Rare_SNV_Intersect_EpiMap_cCRE	no_candidate_variant
DPCD	MANGT_114	NSR	0.5	1.51226e-06	chr10_101588400_G_A	chr10_101588400_G_A	Rare_SNV_Intersect_Eye_cCRE	Rare_SNV_Intersect_Eye_cCRE	Rare_SNV_Intersect_Eye_cCRE
DPY19L2	MANGT_029	NSR	2.04	0.0392499	chr12_63544959_63736889_DRAGEN:GAIN		SV_CNV_intersect_whole_gene	DUP_greater_100kb	no_candidate_variant
DPYSL5	MANGT_074	NSR	0.57	0.000872458	chr2_26931929_26933875_MantaDEL		SV_CNV_intersect_exon	DEL_less_2kb	no_candidate_variant
DTNA	MANGT_141	NSR	1.77	0.0151844	chr18_34790342_34790343_MantaBND,chr18_34790551_34790552_MantaBND		SV_CNV_intersect_intron	BND_only	no_candidate_variant
DTX2P1	MANGT_059	RPE	2.45	0.0135372	chr7_76998450_76998522_MantaDEL		SV_CNV_intersect_EpiMap_cCRE	DEL_less_2kb	no_candidate_variant
DUSP8	MANGT_079	NSR	1.42	0.0212504	chr11_1577048_1577049_MantaINS		SV_CNV_intersect_EpiMap_cCRE	INS	no_candidate_variant
DUT	MANGT_132	NSR_and_RPE	NSR:1.39,RPE:1.48	NSR:1.06057954504635e-05,RPE:0.0105111733202454	chr15_48321974_48347244_MantaDUP,chr15_48321532_48346780_DRAGEN:GAIN		SV_CNV_intersect_whole_gene	DUP_10kb_100kb	no_candidate_variant
DXO	MANGT_053	NSR	1.44	2.76146e-05	chr6_31970854_G_T		Rare_SNV_Intersect_EpiMap_cCRE	Rare_SNV_Intersect_EpiMap_cCRE	no_candidate_variant
DYRK2	MANGT_031	NSR	1.51	0.00857725	chr12_67661683_C_T		Rare_SNV_Intersect_EpiMap_cCRE	Rare_SNV_Intersect_EpiMap_cCRE	no_candidate_variant
ECHDC1	MANGT_129	RPE	0.56	0.00815323	chr6_127334865_127334866_MantaBND,chr6_127334862_127334862_MantaINS,chr6_127334863_127334864_MantaBND		SV_CNV_intersect_intron	INS;BND_only	no_candidate_variant
ECHDC1	MANGT_013	NSR	0.61	6.86254e-06	chr6_127334865_127334866_MantaBND,chr6_127334863_127334864_MantaBND		SV_CNV_intersect_intron	BND_only	no_candidate_variant
ECI1	MANGT_112	NSR_and_RPE	NSR:0.71,RPE:0.67	NSR:0.00220919987392339,RPE:0.00833240255464631	chr16_2243224_C_T	chr16_2243224_C_T	High_impact_SNV_disrupt_gene	stop_gained;splice_region_variant	High_impact_SNV_disrupt_gene
EEF2K	MANGT_181	NSR	1.52	0.00113835	chr16_21937384_22430682_DRAGEN:GAIN		SV_CNV_intersect_whole_gene	DUP_greater_100kb	no_candidate_variant
EEFSEC	MANGT_047	NSR	0.68	0.0104856	chr3_75414226_130090854_MantaDUP	chr3_128341678_G_A	SV_CNV_intersect_whole_gene	DUP_greater_100kb	High_impact_SNV_disrupt_gene
EFCAB7	MANGT_155	NSR	0.69	0.0155127	chr1_63561706_CAG_C	chr1_63561706_CAG_C	High_impact_SNV_disrupt_gene	splice_acceptor_variant;non_coding_transcript_variant	High_impact_SNV_disrupt_gene
EHD1	MANGT_167	NSR	1.54	0.00699755	chr11_64856363_C_T		Rare_SNV_Intersect_EpiMap_cCRE	Rare_SNV_Intersect_EpiMap_cCRE	no_candidate_variant
EHD4	MANGT_067	RPE	1.68	0.04566	chr15_41929373_C_T,chr15_41946684_C_G,chr15_41911273_C_T		Rare_SNV_Intersect_EpiMap_cCRE	Rare_SNV_Intersect_EpiMap_cCRE	no_candidate_variant
EIF2B1	MANGT_173	NSR	0.74	0.0203138	chr12_123630396_C_T	chr12_123630396_C_T	High_impact_SNV_disrupt_gene	non_coding_transcript_variant;splice_donor_variant	High_impact_SNV_disrupt_gene
EIF2B5	MANGT_035	NSR	0.73	6.34178e-06	chr3_184140469_CG_C		High_impact_SNV_disrupt_gene	frameshift_variant	no_candidate_variant
EIF3B	MANGT_061	NSR_and_RPE	NSR:1.37,RPE:1.48	NSR:3.04939260247082e-05,RPE:1.64341954171284e-05	chr7_2036093_2663048_DRAGEN:GAIN		SV_CNV_intersect_whole_gene	DUP_greater_100kb	no_candidate_variant
ELSPBP1	MANGT_161	NSR	0.01	0.0106845	chr19_47991605_47991824_MantaDEL		SV_CNV_within_10Kb_gene_body	DEL_less_2kb	no_candidate_variant
ENSG00000224848	MANGT_092	RPE	0.04	0.00314343	chr9_96720179_C_T		Rare_SNV_Intersect_EpiMap_cCRE	Rare_SNV_Intersect_EpiMap_cCRE	no_candidate_variant
ENSG00000224848	MANGT_029	NSR	0.17	0.0404879	chr9_96720179_C_T		Rare_SNV_Intersect_EpiMap_cCRE	Rare_SNV_Intersect_EpiMap_cCRE	no_candidate_variant
ENSG00000231305	MANGT_053	NSR	3.32	2.55921e-05	chr3_128879215_CACAAGTGACAAAAGAG_C	chr3_128879215_CACAAGTGACAAAAGAG_C	Rare_SNV_Intersect_Eye_cCRE	Rare_SNV_Intersect_Eye_cCRE	Rare_SNV_Intersect_Eye_cCRE
ENSG00000241556	MANGT_092	RPE	2.1	0.0390612	chr12_95473847_C_G		Rare_SNV_Intersect_Eye_cCRE	Rare_SNV_Intersect_Eye_cCRE	no_candidate_variant
ENSG00000254951	MANGT_160	NSR_and_RPE	NSR:0,RPE:0.01	NSR:3.22614823684089e-08,RPE:0.000132026905821757	chr11_7844549_7844559_MantaINS		SV_CNV_within_10Kb_gene_body	INS	no_candidate_variant
ENSG00000258634	MANGT_050	NSR	1.42	0.0161916	chr1_110069211_C_T		Rare_SNV_Intersect_EpiMap_cCRE	Rare_SNV_Intersect_EpiMap_cCRE	no_candidate_variant
ENSG00000261786	MANGT_080	NSR	0.27	0.0140218	chr3_44117941_C_G		Rare_SNV_Intersect_EpiMap_cCRE	Rare_SNV_Intersect_EpiMap_cCRE	no_candidate_variant
ENSG00000268030	MANGT_115	NSR	2.01	0.0139475	chr19_18550472_18550792_MantaDEL		SV_CNV_within_10Kb_gene_body	DEL_less_2kb	no_candidate_variant
ENSG00000273487	MANGT_139	NSR	2.75	0.00374256		chr1_92184700_A_G	no_candidate_variant	NA	UTR_variant;miRNA_binding_site_disrupting_variant
ENSG00000278730	MANGT_178	RPE	0.41	4.48705e-08	chr17_68087677_68182491_MantaDEL,chr17_68086845_68182961_DRAGEN:LOSS		SV_CNV_intersect_whole_gene	DEL_10kb_100kb	no_candidate_variant
ENSG00000279059	MANGT_159	NSR	1.61	2.26887e-05	chr17_54955603_54956729_MantaDEL		SV_CNV_within_10Kb_gene_body	DEL_less_2kb	no_candidate_variant
ENSG00000287687	MANGT_013	NSR	2.83	0.0106319	chr2_74741889_C_T		Rare_SNV_Intersect_Eye_cCRE	Rare_SNV_Intersect_Eye_cCRE	no_candidate_variant
ENSG00000287811	MANGT_111	RPE	0.14	0.0378753	chr6_79545618_C_T,chr6_79542690_G_A		Rare_SNV_Intersect_EpiMap_cCRE	Rare_SNV_Intersect_EpiMap_cCRE	no_candidate_variant
ENSG00000288620	MANGT_041	NSR	0.37	0.0194914	chr7_4984909_G_A		High_impact_SNV_disrupt_gene	splice_acceptor_variant;non_coding_transcript_variant	no_candidate_variant
ENSG00000288911	MANGT_107	RPE	0.13	0.0428583	chr5_40794513_40794514_MantaBND,chr5_40794877_40794878_MantaBND		SV_CNV_within_10Kb_gene_body	BND_only	no_candidate_variant
ENSG00000288973	MANGT_037	NSR	0.09	1.70918e-11	chr7_29630940_29647377_DRAGEN:LOSS		SV_CNV_intersect_exon	DEL_10kb_100kb	no_candidate_variant
ENSG00000289428	MANGT_111	RPE	0.14	0.0378753	chr19_44141904_C_CT		Rare_SNV_Intersect_EpiMap_cCRE	Rare_SNV_Intersect_EpiMap_cCRE	no_candidate_variant
ENTPD4	MANGT_011	NSR	0.6	1.34274e-05	chr8_23436981_G_GT	chr8_23436981_G_GT	High_impact_SNV_disrupt_gene	frameshift_variant	High_impact_SNV_disrupt_gene
EPRS1	MANGT_096	NSR	0.64	1.37273e-07	chr1_220024397_CG_C	chr1_220024397_CG_C	High_impact_SNV_disrupt_gene	frameshift_variant	High_impact_SNV_disrupt_gene
EPS15	MANGT_020	NSR	1.51	0.000194801	chr1_51509771_T_C		Rare_SNV_Intersect_EpiMap_cCRE	Rare_SNV_Intersect_EpiMap_cCRE	no_candidate_variant
ERCC5	MANGT_029	NSR	0.81	0.032315	chr13_102862141_CAG_C		High_impact_SNV_disrupt_gene	frameshift_variant	no_candidate_variant
ERI3	MANGT_096	NSR	1.24	0.0272303	chr1_44355239_G_A	chr1_44355239_G_A	Rare_SNV_Intersect_Eye_cCRE	Rare_SNV_Intersect_Eye_cCRE	Rare_SNV_Intersect_Eye_cCRE
ERP29	MANGT_020	NSR	1.3	0.00512193	chr12_112013691_C_T		Rare_SNV_Intersect_Eye_cCRE	Rare_SNV_Intersect_Eye_cCRE	no_candidate_variant
ESS2	MANGT_057	NSR_and_RPE	NSR:0.54,RPE:0.56	NSR:7.49953425461287e-11,RPE:0.00241337578867028	chr22_18890034_21111753_DRAGEN:LOSS		SV_CNV_intersect_whole_gene	DEL_greater_100kb	no_candidate_variant
ESYT2	MANGT_089	RPE	0.47	0.00791355	chr7_158596262_159332593_DRAGEN:LOSS		SV_CNV_intersect_whole_gene	DEL_greater_100kb	no_candidate_variant
EXD3	MANGT_176	NSR	0.57	0.0379753	chr9_137420991_137426156_MantaDEL		SV_CNV_intersect_exon	DEL_2kb_10kb	no_candidate_variant
EXOSC5	MANGT_198	NSR	0.58	0.0493656	chr19_41389764_C_T	chr19_41389764_C_T	High_impact_SNV_disrupt_gene	splice_donor_variant;non_coding_transcript_variant	High_impact_SNV_disrupt_gene
FAM162A	MANGT_111	NSR_and_RPE	NSR:0.59,RPE:0.56	NSR:0.00169152177298223,RPE:0.0378753325533094	chr3_122404364_G_A	chr3_122404364_G_A	High_impact_SNV_disrupt_gene	non_coding_transcript_variant;splice_donor_variant	High_impact_SNV_disrupt_gene
FAM193B	MANGT_111	NSR	0.61	0.00715383	chr5_177529314_T_C		Rare_SNV_Intersect_EpiMap_cCRE	Rare_SNV_Intersect_EpiMap_cCRE	no_candidate_variant
FAM86DP	MANGT_028	NSR_and_RPE	NSR:0.07,RPE:0.06	NSR:0.0370352218147852,RPE:0.0402975982233289	chr3_75374868_75593260_DRAGEN:LOSS		SV_CNV_intersect_whole_gene	DEL_greater_100kb	no_candidate_variant
FAM86DP	MANGT_071	NSR	0.06	0.00216927	chr3_75374868_75593260_DRAGEN:LOSS		SV_CNV_intersect_whole_gene	DEL_greater_100kb	no_candidate_variant
FAM86DP	MANGT_190	NSR	0.03	2.38396e-05	chr3_75374868_75593260_DRAGEN:LOSS		SV_CNV_intersect_whole_gene	DEL_greater_100kb	no_candidate_variant
FANCE	MANGT_020	NSR	1.59	0.000623977	chr6_35454208_C_T		Rare_SNV_Intersect_EpiMap_cCRE	Rare_SNV_Intersect_EpiMap_cCRE	no_candidate_variant
FBN1	MANGT_199	NSR	2.14	0.000607434	chr15_48480114_G_A,chr15_48469920_CCT_C		Rare_SNV_Intersect_EpiMap_cCRE	Rare_SNV_Intersect_EpiMap_cCRE	no_candidate_variant
FCF1	MANGT_183	NSR	1.37	4.52027e-06	chr14_74713171_C_T		Rare_SNV_Intersect_Eye_cCRE	Rare_SNV_Intersect_Eye_cCRE	no_candidate_variant
FEZ1	MANGT_120	RPE	1.69	0.0439607	chr11_125479761_A_G		Rare_SNV_Intersect_EpiMap_cCRE	Rare_SNV_Intersect_EpiMap_cCRE	no_candidate_variant
FEZ2	MANGT_160	NSR	1.4	0.0048018	chr2_36578961_T_G,chr2_36567909_T_C		Rare_SNV_Intersect_EpiMap_cCRE	Rare_SNV_Intersect_EpiMap_cCRE	no_candidate_variant
FEZ2	MANGT_096	RPE	1.58	0.00533214	chr2_36580423_C_T,chr2_36573417_A_T		Rare_SNV_Intersect_EpiMap_cCRE	Rare_SNV_Intersect_EpiMap_cCRE	no_candidate_variant
FGFR1OP2	MANGT_020	NSR	1.26	0.00573225	chr12_26929247_G_A		Rare_SNV_Intersect_Eye_cCRE	Rare_SNV_Intersect_Eye_cCRE	no_candidate_variant
FKBP8	MANGT_135	RPE	1.34	0.0387068	chr19_18550472_18550792_MantaDEL		SV_CNV_within_10Kb_gene_body	DEL_less_2kb	no_candidate_variant
FOXJ2	MANGT_148	NSR	0.61	4.44455e-10	chr12_8025948_8028964_MantaDEL		SV_CNV_intersect_Eye_cCRE	DEL_2kb_10kb	no_candidate_variant
FRMD8	MANGT_135	NSR	1.77	0.00803673	chr11_65382659_C_T		Rare_SNV_Intersect_Eye_cCRE	Rare_SNV_Intersect_Eye_cCRE	no_candidate_variant
FYB1	MANGT_072	RPE	0.07	0.000734274	chr5_39115467_A_G		Rare_SNV_Intersect_EpiMap_cCRE	Rare_SNV_Intersect_EpiMap_cCRE	no_candidate_variant
GABRB3	MANGT_145	NSR	1.45	1.23365e-06	chr15_26075079_28318157_DRAGEN:GAIN,chr15_26077029_29195684_MantaDUP		SV_CNV_intersect_whole_gene	DUP_greater_100kb	no_candidate_variant
GAP43	MANGT_022	NSR	2.5	0.000222056	chr3_115664230_115664230_MantaINS		SV_CNV_intersect_intron	INS	no_candidate_variant
GBA2	MANGT_064	NSR	0.73	5.99026e-05		chr9_35738794_C_T	no_candidate_variant	NA	splice_disrupting_variant
GCA	MANGT_061	NSR	0.67	0.0438922	chr2_162359145_C_T	chr2_162359145_C_T	High_impact_SNV_disrupt_gene	stop_gained	High_impact_SNV_disrupt_gene
GFPT1	MANGT_020	NSR	1.39	0.00604393	chr2_69387541_T_C		Rare_SNV_Intersect_Eye_cCRE	Rare_SNV_Intersect_Eye_cCRE	no_candidate_variant
GGNBP2	MANGT_201	NSR	1.62	4.09045e-11	chr17_36576313_36576318_MantaINS	chr17_36545593_A_G	SV_CNV_intersect_intron	INS	Rare_SNV_Intersect_Eye_cCRE
GHDC	MANGT_189	NSR_and_RPE	NSR:0.57,RPE:0.5	NSR:1.08415076085179e-09,RPE:0.00116540965343309	chr17_42194525_CCACCAGG_C	chr17_42194525_CCACCAGG_C	Rare_SNV_Intersect_Eye_cCRE	Rare_SNV_Intersect_Eye_cCRE	Rare_SNV_Intersect_Eye_cCRE
GK5	MANGT_081	NSR_and_RPE	NSR:0.55,RPE:0.45	NSR:3.32594109242167e-05,RPE:0.00720791424793224	chr3_142224148_142233641_MantaDEL		SV_CNV_intersect_exon	DEL_2kb_10kb	no_candidate_variant
GLA	MANGT_147	NSR	2.17	0.0145602	chrX_101407933_C_T		Rare_SNV_Intersect_Eye_cCRE	Rare_SNV_Intersect_Eye_cCRE	no_candidate_variant
GLA	MANGT_179	NSR_and_RPE	NSR:2.99,RPE:2.87	NSR:2.31345587925762e-09,RPE:3.95379955248278e-05	chrX_101407933_C_T		Rare_SNV_Intersect_Eye_cCRE	Rare_SNV_Intersect_Eye_cCRE	no_candidate_variant
GLYR1	MANGT_118	RPE	0.69	0.00768255	chr16_4802267_C_G,chr16_4802768_GC_G		Rare_SNV_Intersect_Eye_cCRE	Rare_SNV_Intersect_Eye_cCRE	no_candidate_variant
GMPR2	MANGT_092	NSR_and_RPE	NSR:0.72,RPE:0.68	NSR:7.06355088857003e-08,RPE:0.00489753689752582	chr14_24237083_G_GT	chr14_24237083_G_GT	High_impact_SNV_disrupt_gene	frameshift_variant	High_impact_SNV_disrupt_gene
GP1BB	MANGT_057	NSR_and_RPE	NSR:0.57,RPE:0.35	NSR:1.42978807603253e-05,RPE:0.0486826321799926	chr22_18890034_21111753_DRAGEN:LOSS		SV_CNV_intersect_whole_gene	DEL_greater_100kb	no_candidate_variant
GPD2	MANGT_072	NSR	1.59	1.89465e-07	chr2_156512322_G_A,chr2_156539639_C_A		Rare_SNV_Intersect_EpiMap_cCRE	Rare_SNV_Intersect_EpiMap_cCRE	no_candidate_variant
GPS2	MANGT_148	NSR	1.35	0.000122017	chr17_7317150_G_C		Rare_SNV_Intersect_EpiMap_cCRE	Rare_SNV_Intersect_EpiMap_cCRE	no_candidate_variant
GRN	MANGT_053	NSR	0.66	0.00726716	chr17_44352324_44352517_MantaDEL		SV_CNV_intersect_exon	DEL_less_2kb	no_candidate_variant
GSTCD	MANGT_041	NSR	0.54	2.68617e-05	chr4_105708738_A_T	chr4_105708738_A_T	Rare_SNV_Intersect_Eye_cCRE	Rare_SNV_Intersect_Eye_cCRE	Rare_SNV_Intersect_Eye_cCRE
GSTM4	MANGT_053	NSR	0.55	0.025573	chr1_109657672_G_A	chr1_109657672_G_A	High_impact_SNV_disrupt_gene	non_coding_transcript_variant;splice_donor_variant	High_impact_SNV_disrupt_gene
GTF2H4	MANGT_158	NSR	1.75	0.00493969	chr6_30918653_30918793_MantaDEL		SV_CNV_intersect_EpiMap_cCRE	DEL_less_2kb	no_candidate_variant
GUCY1B1	MANGT_196	NSR	0.56	6.60622e-07	chr4_155785330_G_A,chr4_155804692_C_T	chr4_155804692_C_T	High_impact_SNV_disrupt_gene	splice_donor_variant;stop_gained	High_impact_SNV_disrupt_gene
GUSB	MANGT_195	NSR	1.39	0.000351508	chr7_65947232_66000111_DRAGEN:GAIN		SV_CNV_intersect_whole_gene	DUP_10kb_100kb	no_candidate_variant
GXYLT1	MANGT_163	NSR	1.47	0.00692663	chr12_41593427_42438714_MantaDUP,chr12_41593631_42303486_DRAGEN:GAIN		SV_CNV_intersect_whole_gene	DUP_greater_100kb	no_candidate_variant
GYG2	MANGT_194	NSR	0.23	0.00168109		chrX_2856484_T_A	no_candidate_variant	NA	splice_disrupting_variant
GYPC	MANGT_021	NSR	0.13	0.0267878	chr2_126655571_A_G,chr2_126687750_G_C		Rare_SNV_Intersect_EpiMap_cCRE	Rare_SNV_Intersect_EpiMap_cCRE	no_candidate_variant
GYPC	MANGT_152	NSR	0.15	0.025479	chr2_126672842_C_T,chr2_126655452_C_T		Rare_SNV_Intersect_EpiMap_cCRE	Rare_SNV_Intersect_EpiMap_cCRE	no_candidate_variant
HEATR5B	MANGT_156	NSR	0.72	3.90944e-05	chr2_37076976_T_A	chr2_37076976_T_A	High_impact_SNV_disrupt_gene	stop_gained	High_impact_SNV_disrupt_gene
HEXA	MANGT_017	NSR	0.67	0.000353885	chr15_72346548_CTA_C	chr15_72346548_CTA_C	High_impact_SNV_disrupt_gene	frameshift_variant	High_impact_SNV_disrupt_gene
HGS	MANGT_029	NSR	1.27	0.000833979	chr17_81684611_T_C		Rare_SNV_Intersect_EpiMap_cCRE	Rare_SNV_Intersect_EpiMap_cCRE	no_candidate_variant
HHEX	MANGT_107	RPE	0.06	0.0423338	chr10_92689081_A_G		Rare_SNV_Intersect_EpiMap_cCRE	Rare_SNV_Intersect_EpiMap_cCRE	no_candidate_variant
HINT3	MANGT_025	RPE	1.43	0.0124018	chr6_125962237_125962318_MantaDEL		SV_CNV_intersect_intron	DEL_less_2kb	no_candidate_variant
HIRA	MANGT_057	NSR_and_RPE	NSR:0.55,RPE:0.44	NSR:1.83057277811114e-14,RPE:1.02585017279415e-09	chr22_18890034_21111753_DRAGEN:LOSS		SV_CNV_intersect_whole_gene	DEL_greater_100kb	no_candidate_variant
HLA-F	MANGT_152	NSR	2.22	0.00176151	chr6_29722761_29722894_MantaDEL,chr6_29717692_29720303_MantaDEL		SV_CNV_within_10Kb_gene_body	DEL_less_2kb;DEL_2kb_10kb	no_candidate_variant
HOMER1	MANGT_167	NSR	1.53	0.0264688	chr5_79436172_79436173_MantaBND		SV_CNV_intersect_intron	BND_only	no_candidate_variant
HPGD	MANGT_022	NSR	2.41	0.0155348	chr4_174522672_C_G		Rare_SNV_Intersect_EpiMap_cCRE	Rare_SNV_Intersect_EpiMap_cCRE	no_candidate_variant
HS2ST1	MANGT_155	RPE	1.39	0.0168835	chr1_87037197_87037197_MantaINS		SV_CNV_intersect_intron	INS	no_candidate_variant
HS3ST2	MANGT_022	NSR	2.17	0.00237221	chr16_22813350_G_T		Rare_SNV_Intersect_EpiMap_cCRE	Rare_SNV_Intersect_EpiMap_cCRE	no_candidate_variant
HSD11B1L	MANGT_044	NSR	1.35	0.0196923	chr19_5012639_5756723_DRAGEN:GAIN,chr19_5012247_5757814_MantaDUP		SV_CNV_intersect_whole_gene	DUP_greater_100kb	no_candidate_variant
HSD17B7	MANGT_004	RPE	2.48	6.00384e-05	chr1_162791518_162791518_MantaINS		SV_CNV_intersect_intron	INS	no_candidate_variant
HSD17B8	MANGT_061	NSR	0.53	0.0130698	chr6_33205663_CTA_C	chr6_33205663_CTA_C	High_impact_SNV_disrupt_gene	frameshift_variant	High_impact_SNV_disrupt_gene
HSPA4L	MANGT_187	NSR	0.57	1.28293e-05	chr4_127830683_G_GA	chr4_127830683_G_GA	High_impact_SNV_disrupt_gene	frameshift_variant	High_impact_SNV_disrupt_gene
HTR1F	MANGT_004	NSR	0.15	0.0426004	chr3_87866586_87867619_MantaDEL		SV_CNV_intersect_intron	DEL_less_2kb	no_candidate_variant
HTT	MANGT_123	NSR	0.7	0.000302938	chr4_3131383_CAG_C	chr4_3131383_CAG_C	High_impact_SNV_disrupt_gene	frameshift_variant	High_impact_SNV_disrupt_gene
HYLS1	MANGT_034	NSR	2.3	5.08413e-09	chr11_125899232_125899233_MantaBND		SV_CNV_intersect_intron	BND_only	no_candidate_variant
ICA1L	MANGT_102	NSR	0.69	0.0215554	chr2_202814778_G_A	chr2_202814778_G_A	High_impact_SNV_disrupt_gene	stop_gained	High_impact_SNV_disrupt_gene
IFI44	MANGT_107	RPE	3.97	0.0308005	chr1_78643143_78643143_MantaINS		SV_CNV_within_10Kb_gene_body	INS	no_candidate_variant
IGF2R	MANGT_164	NSR	1.53	0.000145708	chr6_160062978_160062978_MantaINS,chr6_160071206_160071260_MantaDEL		SV_CNV_intersect_intron	DEL_less_2kb;INS	no_candidate_variant
ILVBL	MANGT_114	NSR	1.32	0.00180794	chr19_15122958_G_C	chr19_15122958_G_C	Rare_SNV_Intersect_EpiMap_cCRE	Rare_SNV_Intersect_EpiMap_cCRE	Rare_SNV_Intersect_EpiMap_cCRE
IMPA1	MANGT_117	NSR	0.57	1.44409e-05	chr8_81433619_81768171_DRAGEN:LOSS		SV_CNV_intersect_whole_gene	DEL_greater_100kb	no_candidate_variant
IQCC	MANGT_163	NSR	0.51	0.000117363	chr1_32206122_32208442_MantaDEL		SV_CNV_intersect_exon	DEL_2kb_10kb	no_candidate_variant
IQCH	MANGT_029	NSR	0.46	0.000833979	chr15_67254949_T_A	chr15_67254949_T_A	High_impact_SNV_disrupt_gene	splice_donor_variant	High_impact_SNV_disrupt_gene
IQCJ-SCHIP1	MANGT_120	RPE	3.03	0.014737	chr3_159539232_159539901_MantaDEL,chr3_159711196_159711395_MantaDEL,chr3_159306187_159306187_MantaDUP,chr3_159680705_159680706_MantaINS		SV_CNV_intersect_intron	DEL_less_2kb;INS	no_candidate_variant
ITGB2-AS1	MANGT_107	RPE	0.03	0.0428583	chr21_44918934_44918935_MantaINS		SV_CNV_intersect_EpiMap_cCRE	INS	no_candidate_variant
KATNAL1	MANGT_126	NSR	0.65	0.000475772		chr13_30231309_C_T,chr13_30204848_G_A	no_candidate_variant	NA	splice_disrupting_variant;splice_disrupting_variant;UTR_variant;miRNA_binding_site_disrupting_variant
KDM7A	MANGT_004	NSR	0.59	0.000987519	chr7_140071989_140094470_DRAGEN:LOSS,chr7_140072026_140095021_MantaDEL		SV_CNV_intersect_exon	DEL_10kb_100kb	no_candidate_variant
KIF5B	MANGT_034	NSR	0.63	1.65857e-08	chr10_32038180_G_A	chr10_32038180_G_A	High_impact_SNV_disrupt_gene	stop_gained	High_impact_SNV_disrupt_gene
KLHL15	MANGT_135	RPE	1.92	0.0256742	chrX_23982660_23982660_MantaINS		SV_CNV_within_10Kb_gene_body	INS	no_candidate_variant
KLHL22	MANGT_057	NSR_and_RPE	NSR:0.59,RPE:0.59	NSR:4.75872448097455e-12,RPE:0.00040491692396356	chr22_18890034_21111753_DRAGEN:LOSS		SV_CNV_intersect_whole_gene	DEL_greater_100kb	no_candidate_variant
KLHL25	MANGT_188	NSR	1.61	0.00587619	chr15_85795668_C_G		Rare_SNV_Intersect_EpiMap_cCRE	Rare_SNV_Intersect_EpiMap_cCRE	no_candidate_variant
KMT2E-AS1	MANGT_196	NSR	0.52	0.00148677	chr7_105013309_TA_T	chr7_105013309_TA_T	Rare_SNV_Intersect_Eye_cCRE	Rare_SNV_Intersect_Eye_cCRE	Rare_SNV_Intersect_Eye_cCRE
KNTC1	MANGT_119	NSR	0.55	0.00617069	chr12_122527352_G_A	chr12_122527352_G_A	High_impact_SNV_disrupt_gene	splice_donor_variant;non_coding_transcript_variant	High_impact_SNV_disrupt_gene
KRT10	MANGT_022	RPE	1.82	1.25859e-06	chr17_40818851_40818851_MantaINS		SV_CNV_intersect_exon	INS	no_candidate_variant
KXD1	MANGT_115	NSR	1.6	7.33022e-07	chr19_18571904_G_T	chr19_18571904_G_T	Rare_SNV_Intersect_Eye_cCRE	Rare_SNV_Intersect_Eye_cCRE	Rare_SNV_Intersect_Eye_cCRE
LACC1	MANGT_092	NSR	2.28	0.00153424	chr13_43875764_G_A		Rare_SNV_Intersect_EpiMap_cCRE	Rare_SNV_Intersect_EpiMap_cCRE	no_candidate_variant
LAMC1	MANGT_199	NSR	2.14	0.00126954	chr1_183081548_183081548_MantaINS		SV_CNV_intersect_intron	INS	no_candidate_variant
LCMT2	MANGT_015	NSR	1.49	0.000381526	chr15_43330003_G_GC	chr15_43330003_G_GC	High_impact_SNV_disrupt_gene	frameshift_variant	High_impact_SNV_disrupt_gene
LDOC1	MANGT_159	NSR	1.51	4.43714e-05	chrX_141115098_141224149_DRAGEN:GAIN		SV_CNV_intersect_whole_gene	DUP_greater_100kb	no_candidate_variant
LHX1	MANGT_080	NSR	0.08	4.27125e-07	chr17_36931889_A_G		Rare_SNV_Intersect_EpiMap_cCRE	Rare_SNV_Intersect_EpiMap_cCRE	no_candidate_variant
LHX1-DT	MANGT_080	NSR	0.07	1.25644e-07	chr17_36931889_A_G		Rare_SNV_Intersect_EpiMap_cCRE	Rare_SNV_Intersect_EpiMap_cCRE	no_candidate_variant
LINC01278	MANGT_038	NSR	0.54	2.56997e-10	chrX_63561736_T_A		Rare_SNV_Intersect_EpiMap_cCRE	Rare_SNV_Intersect_EpiMap_cCRE	no_candidate_variant
LINC02211	MANGT_042	RPE	0.42	0.00508368	chr5_25316088_25316395_MantaDEL,chr5_25314502_25314839_MantaDEL		SV_CNV_within_10Kb_gene_body	DEL_less_2kb	no_candidate_variant
LMAN2	MANGT_138	NSR	0.66	2.49055e-08	chr5_177337526_T_C		High_impact_SNV_disrupt_gene	splice_acceptor_variant;non_coding_transcript_variant	no_candidate_variant
LMF1	MANGT_054	NSR	0.63	0.0239623	chr16_871215_G_A	chr16_871215_G_A	High_impact_SNV_disrupt_gene	stop_gained	High_impact_SNV_disrupt_gene
LMOD1	MANGT_033	NSR	0.52	0.00289229	chr1_201941387_A_C		Rare_SNV_Intersect_Eye_cCRE	Rare_SNV_Intersect_Eye_cCRE	no_candidate_variant
LMTK2	MANGT_120	RPE	1.44	0.0440246	chr7_98140130_98140197_MantaDEL		SV_CNV_intersect_intron	DEL_less_2kb	no_candidate_variant
LONP1	MANGT_020	NSR	1.56	0.000469372	chr19_5696785_C_A		Rare_SNV_Intersect_EpiMap_cCRE	Rare_SNV_Intersect_EpiMap_cCRE	no_candidate_variant
LOXL4	MANGT_098	NSR	3.01	0.00570772	chr10_98265361_98265696_MantaDEL		SV_CNV_intersect_EpiMap_cCRE	DEL_less_2kb	no_candidate_variant
LRIG2	MANGT_021	NSR	1.41	0.0190044	chr1_113004081_113171863_MantaDUP,chr1_113002781_113171985_DRAGEN:GAIN		SV_CNV_intersect_whole_gene	DUP_greater_100kb	no_candidate_variant
LRIG2-DT	MANGT_021	NSR	1.79	0.0481123	chr1_113004081_113171863_MantaDUP,chr1_113002781_113171985_DRAGEN:GAIN		SV_CNV_intersect_whole_gene	DUP_greater_100kb	no_candidate_variant
LRRC51	MANGT_133	NSR	0.66	0.00475539	chr11_72080890_G_A	chr11_72080890_G_A	Rare_SNV_Intersect_Eye_cCRE	Rare_SNV_Intersect_Eye_cCRE	Rare_SNV_Intersect_Eye_cCRE
LRRIQ1	MANGT_159	NSR	2.17	0.0154642	chr12_85036425_G_C	chr12_85036425_G_C	Rare_SNV_Intersect_Eye_cCRE	Rare_SNV_Intersect_Eye_cCRE	Rare_SNV_Intersect_Eye_cCRE
LZTR1	MANGT_057	NSR_and_RPE	NSR:0.53,RPE:0.61	NSR:2.55176915600567e-12,RPE:0.00186082864819787	chr22_18890034_21111753_DRAGEN:LOSS		SV_CNV_intersect_whole_gene	DEL_greater_100kb	no_candidate_variant
MAEA	MANGT_101	NSR_and_RPE	NSR:2.19,RPE:2.25	NSR:4.2848740117544e-19,RPE:4.85166296935936e-15	chr4_1308028_1308028_MantaINS	chr4_1338619_TGA_T	SV_CNV_intersect_EpiMap_cCRE	INS	Rare_SNV_Intersect_EpiMap_cCRE
MAGEF1	MANGT_009	NSR_and_RPE	NSR:1.28,RPE:1.43	NSR:0.000300749913162516,RPE:0.0029254934542582	chr3_184711769_T_TC	chr3_184711769_T_TC	High_impact_SNV_disrupt_gene	frameshift_variant	High_impact_SNV_disrupt_gene
MAIP1	MANGT_152	NSR	1.31	0.0358121	chr2_199971172_C_T		Rare_SNV_Intersect_EpiMap_cCRE	Rare_SNV_Intersect_EpiMap_cCRE	no_candidate_variant
MAMDC2	MANGT_103	NSR	0.34	0.039902	chr9_70081260_G_A		Rare_SNV_Intersect_EpiMap_cCRE	Rare_SNV_Intersect_EpiMap_cCRE	no_candidate_variant
MAP2K3	MANGT_039	RPE	2.45	0.00169978	chr17_21290343_21309199_DRAGEN:GAIN		SV_CNV_intersect_exon	DUP_10kb_100kb	no_candidate_variant
MAP3K20	MANGT_191	NSR	1.95	0.00256206	chr2_173075870_G_C	chr2_173075870_G_C	Rare_SNV_Intersect_Eye_cCRE	Rare_SNV_Intersect_Eye_cCRE	Rare_SNV_Intersect_Eye_cCRE
MAP7	MANGT_155	RPE	1.54	0.0189217	chr6_136424652_C_T		Rare_SNV_Intersect_EpiMap_cCRE	Rare_SNV_Intersect_EpiMap_cCRE	no_candidate_variant
MAP7D2	MANGT_089	NSR	0.53	6.5831e-05		chrX_20024948_T_C	no_candidate_variant	NA	Other
MAPKAPK5-AS1	MANGT_158	NSR	1.53	5.83269e-06	chr12_111743003_111875976_DRAGEN:GAIN,chr12_111742954_111877939_MantaDUP		SV_CNV_intersect_whole_gene	DUP_greater_100kb	no_candidate_variant
MCAM	MANGT_154	RPE	3.27	0.0229452	chr11_119306513_C_A		Rare_SNV_Intersect_EpiMap_cCRE	Rare_SNV_Intersect_EpiMap_cCRE	no_candidate_variant
MCCC2	MANGT_052	NSR	0.69	0.004359		chr5_71643792_T_C	no_candidate_variant	NA	miRNA_binding_site_disrupting_variant
MCM7	MANGT_159	NSR	0.64	2.26887e-05	chr7_100094171_A_C	chr7_100094171_A_C	High_impact_SNV_disrupt_gene	non_coding_transcript_variant;splice_donor_variant	High_impact_SNV_disrupt_gene
MED15	MANGT_057	NSR_and_RPE	NSR:0.56,RPE:0.58	NSR:5.03221267274562e-11,RPE:6.73680830522342e-06	chr22_18890034_21111753_DRAGEN:LOSS		SV_CNV_intersect_whole_gene	DEL_greater_100kb	no_candidate_variant
MED24	MANGT_050	NSR	0.72	0.00199717	chr17_40035159_TG_T	chr17_40035159_TG_T	High_impact_SNV_disrupt_gene	frameshift_variant	High_impact_SNV_disrupt_gene
MED28	MANGT_164	NSR_and_RPE	NSR:0.51,RPE:0.52	NSR:2.02833883378488e-06,RPE:0.000748500364113876	chr4_17613161_17623128_MantaDEL,chr4_17612437_17623056_DRAGEN:LOSS		SV_CNV_intersect_exon	DEL_10kb_100kb;DEL_2kb_10kb	no_candidate_variant
MEGF11	MANGT_155	RPE	2.68	0.0168835	chr15_66212004_66212004_MantaINS,chr15_66102259_66102259_MantaINS		SV_CNV_intersect_intron	INS	no_candidate_variant
METTL14	MANGT_129	NSR	1.82	4.94777e-13		chr4_118706421_G_T,chr4_118725216_T_C	no_candidate_variant	NA	Other
MIB1	MANGT_093	NSR_and_RPE	NSR:0.72,RPE:0.59	NSR:0.00789814265398254,RPE:0.00135340018446399	chr18_21857165_C_T	chr18_21857165_C_T	High_impact_SNV_disrupt_gene	stop_gained	High_impact_SNV_disrupt_gene
MIB1	MANGT_151	NSR	0.72	0.0300733	chr18_21791417_C_T	chr18_21791417_C_T	High_impact_SNV_disrupt_gene	stop_gained	High_impact_SNV_disrupt_gene
MICOS13	MANGT_044	NSR	1.43	4.80563e-05	chr19_5012639_5756723_DRAGEN:GAIN,chr19_5012247_5757814_MantaDUP		SV_CNV_intersect_whole_gene	DUP_greater_100kb	no_candidate_variant
MID2	MANGT_056	RPE	1.62	0.000513929	chrX_107574446_108093310_DRAGEN:GAIN		SV_CNV_intersect_whole_gene	DUP_greater_100kb	no_candidate_variant
MINDY2	MANGT_182	NSR	0.72	0.0123107	chr15_58771328_G_A	chr15_58771328_G_A	Rare_SNV_Intersect_Eye_cCRE	Rare_SNV_Intersect_Eye_cCRE	Rare_SNV_Intersect_Eye_cCRE
MLH1	MANGT_096	RPE	0.59	0.00266722	chr3_37017505_G_A	chr3_37017505_G_A	High_impact_SNV_disrupt_gene	splice_acceptor_variant;non_coding_transcript_variant	High_impact_SNV_disrupt_gene
MNAT1	MANGT_141	NSR	0.69	0.00162668	chr14_60794602_60842880_DRAGEN:GAIN,chr14_60794665_60843837_MantaDUP		SV_CNV_intersect_exon	DUP_10kb_100kb	no_candidate_variant
MOCS2	MANGT_078	NSR	1.33	0.0024731	chr5_53102570_53102634_MantaDEL		SV_CNV_intersect_intron	DEL_less_2kb	no_candidate_variant
MOSMO	MANGT_181	NSR	1.43	3.45764e-07	chr16_21937384_22430682_DRAGEN:GAIN		SV_CNV_intersect_whole_gene	DUP_greater_100kb	no_candidate_variant
MPP1	MANGT_189	NSR	0.8	0.0336504	chrX_154804796_C_T		Rare_SNV_Intersect_EpiMap_cCRE	Rare_SNV_Intersect_EpiMap_cCRE	no_candidate_variant
MPP3	MANGT_107	RPE	0.1	0.0208868	chr17_43840423_T_C		Rare_SNV_Intersect_EpiMap_cCRE	Rare_SNV_Intersect_EpiMap_cCRE	no_candidate_variant
MRM2	MANGT_061	NSR_and_RPE	NSR:1.45,RPE:1.65	NSR:8.4284052177937e-05,RPE:0.000347710100611563	chr7_2036093_2663048_DRAGEN:GAIN		SV_CNV_intersect_whole_gene	DUP_greater_100kb	no_candidate_variant
MRO	MANGT_093	NSR	0.14	0.0261785	chr18_50804709_T_A		Rare_SNV_Intersect_EpiMap_cCRE	Rare_SNV_Intersect_EpiMap_cCRE	no_candidate_variant
MRPL39	MANGT_022	NSR	0.66	0.0126217	chr21_25599860_GA_G	chr21_25599860_GA_G	High_impact_SNV_disrupt_gene	frameshift_variant	High_impact_SNV_disrupt_gene
MRPL40	MANGT_057	NSR_and_RPE	NSR:0.54,RPE:0.58	NSR:6.35257757158728e-10,RPE:0.000384414978667085	chr22_18890034_21111753_DRAGEN:LOSS		SV_CNV_intersect_whole_gene	DEL_greater_100kb	no_candidate_variant
MRPL49	MANGT_101	NSR	0.74	0.00475634	chr11_65124500_A_G		High_impact_SNV_disrupt_gene	non_coding_transcript_variant;splice_acceptor_variant	no_candidate_variant
MRPS2	MANGT_120	NSR	2.28	6.92547e-16	chr9_135500758_G_C		Rare_SNV_Intersect_Eye_cCRE	Rare_SNV_Intersect_Eye_cCRE	no_candidate_variant
MRPS5	MANGT_165	NSR	0.71	4.15304e-06	chr2_95100849_CAT_C	chr2_95100849_CAT_C	High_impact_SNV_disrupt_gene	frameshift_variant	High_impact_SNV_disrupt_gene
MTDH	MANGT_133	NSR_and_RPE	NSR:0.74,RPE:0.72	NSR:0.0012821557615703,RPE:0.0195384902240336	chr8_97685693_97687508_MantaDEL		SV_CNV_intersect_exon	DEL_less_2kb	no_candidate_variant
MTRNR2L12	MANGT_160	NSR_and_RPE	NSR:3.05,RPE:5.06	NSR:3.13380411558654e-05,RPE:5.04275407408929e-06	chr3_96621806_96621809_MantaINS		SV_CNV_within_10Kb_gene_body	INS	no_candidate_variant
MTRR	MANGT_110	RPE	1.69	0.0462738	chr5_7859251_8095797_DRAGEN:GAIN		SV_CNV_intersect_whole_gene	DUP_greater_100kb	no_candidate_variant
MTSS1	MANGT_193	RPE	1.66	0.0353444	chr8_124660225_C_T,chr8_124712348_C_A,chr8_124670106_A_T		Rare_SNV_Intersect_EpiMap_cCRE	Rare_SNV_Intersect_EpiMap_cCRE	no_candidate_variant
MVB12B	MANGT_120	RPE	2	0.00438809	chr9_126440284_C_T,chr9_126364303_C_T		Rare_SNV_Intersect_EpiMap_cCRE	Rare_SNV_Intersect_EpiMap_cCRE	no_candidate_variant
MX1	MANGT_107	RPE	3.63	0.0428583	chr21_41423656_A_G		Rare_SNV_Intersect_EpiMap_cCRE	Rare_SNV_Intersect_EpiMap_cCRE	no_candidate_variant
MYH15	MANGT_020	NSR	1.96	0.00699125	chr3_108404811_C_T		Rare_SNV_Intersect_Eye_cCRE	Rare_SNV_Intersect_Eye_cCRE	no_candidate_variant
MYO9A	MANGT_115	NSR	1.59	9.15436e-08	chr15_72093624_72095817_MantaDEL,chr15_71925185_71925235_MantaDEL		SV_CNV_intersect_intron	DEL_less_2kb;DEL_2kb_10kb	no_candidate_variant
NAGK	MANGT_025	NSR	0.69	0.00322352	chr2_71071752_C_T	chr2_71071752_C_T	High_impact_SNV_disrupt_gene	stop_gained	High_impact_SNV_disrupt_gene
NARS1	MANGT_020	NSR	1.31	0.00021549	chr18_57603812_57603862_MantaDEL		SV_CNV_intersect_intron	DEL_less_2kb	no_candidate_variant
NAT8L	MANGT_060	NSR	1.73	0.00477484	chr4_2076215_T_C		Rare_SNV_Intersect_EpiMap_cCRE	Rare_SNV_Intersect_EpiMap_cCRE	no_candidate_variant
NBAS	MANGT_049	NSR	0.74	0.0107079	chr2_15379415_15379415_MantaINS		SV_CNV_intersect_intron	INS	no_candidate_variant
NCAPD2	MANGT_031	NSR	1.45	0.00857725	chr12_6541941_A_T		Rare_SNV_Intersect_EpiMap_cCRE	Rare_SNV_Intersect_EpiMap_cCRE	no_candidate_variant
NCK2	MANGT_152	NSR	0.73	0.0437354	chr2_105746118_C_T,chr2_105789482_C_T		Rare_SNV_Intersect_EpiMap_cCRE	Rare_SNV_Intersect_EpiMap_cCRE	no_candidate_variant
NDUFA1	MANGT_108	NSR	0.74	0.00217359	chrX_119872005_G_C		Rare_SNV_Intersect_Eye_cCRE	Rare_SNV_Intersect_Eye_cCRE	no_candidate_variant
NEFH	MANGT_080	NSR	0.27	0.0323969	chr22_29470387_C_T		Rare_SNV_Intersect_EpiMap_cCRE	Rare_SNV_Intersect_EpiMap_cCRE	no_candidate_variant
NEFL	MANGT_080	NSR	0.34	0.000829447	chr8_24957805_AG_A		Rare_SNV_Intersect_EpiMap_cCRE	Rare_SNV_Intersect_EpiMap_cCRE	no_candidate_variant
NEFM	MANGT_080	NSR	0.26	0.000225404	chr8_24921587_24921587_MantaINS		SV_CNV_within_10Kb_gene_body	INS	no_candidate_variant
NEU1	MANGT_181	NSR	0.58	0.00392285	chr6_31860195_G_A	chr6_31860195_G_A	High_impact_SNV_disrupt_gene	stop_gained	High_impact_SNV_disrupt_gene
NFKB1	MANGT_015	RPE	1.64	0.00730297	chr4_102502051_C_T		Rare_SNV_Intersect_Eye_cCRE	Rare_SNV_Intersect_Eye_cCRE	no_candidate_variant
NIBAN2	MANGT_152	NSR	0.52	0.041602	chr9_127550835_G_T		Rare_SNV_Intersect_EpiMap_cCRE	Rare_SNV_Intersect_EpiMap_cCRE	no_candidate_variant
NIPA1	MANGT_081	NSR	0.52	1.42729e-07	chr15_22648948_23124083_DRAGEN:LOSS		SV_CNV_intersect_whole_gene	DEL_greater_100kb	no_candidate_variant
NIPA2	MANGT_081	NSR	0.47	3.06917e-11	chr15_22648948_23124083_DRAGEN:LOSS		SV_CNV_intersect_whole_gene	DEL_greater_100kb	no_candidate_variant
NIPA2	MANGT_009	NSR	1.57	0.000140989	chr15_22648948_23124083_DRAGEN:GAIN		SV_CNV_intersect_whole_gene	DUP_greater_100kb	no_candidate_variant
NIPA2	MANGT_150	RPE	0.5	0.00466411	chr15_22648948_23124083_DRAGEN:LOSS		SV_CNV_intersect_whole_gene	DEL_greater_100kb	no_candidate_variant
NKAP	MANGT_081	NSR	1.44	3.32594e-05	chrX_119923026_119930956_MantaDUP		SV_CNV_intersect_exon	DUP_2kb_10kb	no_candidate_variant
NMB	MANGT_155	RPE	3.07	0.00427305	chr15_84658992_T_TA		Rare_SNV_Intersect_EpiMap_cCRE	Rare_SNV_Intersect_EpiMap_cCRE	no_candidate_variant
NME2	MANGT_013	NSR_and_RPE	NSR:0.56,RPE:0.58	NSR:7.9934993876469e-05,RPE:0.0096867633878919	chr17_51168287_C_T		High_impact_SNV_disrupt_gene	stop_gained	no_candidate_variant
NOXA1	MANGT_176	NSR	0.48	1.64681e-05	chr9_137420991_137426156_MantaDEL		SV_CNV_intersect_exon	DEL_2kb_10kb	no_candidate_variant
NPDC1	MANGT_077	NSR_and_RPE	NSR:0.62,RPE:0.46	NSR:0.010829714373939,RPE:0.000429786827627386	chr9_137046218_C_T		Rare_SNV_Intersect_EpiMap_cCRE	Rare_SNV_Intersect_EpiMap_cCRE	no_candidate_variant
NPHP1	MANGT_200	NSR	0.52	0.000252974	chr2_110095362_110226285_DRAGEN:LOSS		SV_CNV_intersect_whole_gene	DEL_greater_100kb	no_candidate_variant
NRN1	MANGT_080	NSR	0.3	0.000829447	chr6_6001616_G_A		Rare_SNV_Intersect_EpiMap_cCRE	Rare_SNV_Intersect_EpiMap_cCRE	no_candidate_variant
NRN1L	MANGT_196	NSR	0.44	5.26624e-06	chr16_67884984_T_C	chr16_67884984_T_C	High_impact_SNV_disrupt_gene	splice_donor_variant	High_impact_SNV_disrupt_gene
NRP2	MANGT_155	RPE	2.68	0.00212302	chr2_205683497_A_G		Rare_SNV_Intersect_EpiMap_cCRE	Rare_SNV_Intersect_EpiMap_cCRE	no_candidate_variant
NUAK1	MANGT_020	NSR	1.45	0.0420056	chr12_106123665_C_T		Rare_SNV_Intersect_Eye_cCRE	Rare_SNV_Intersect_Eye_cCRE	no_candidate_variant
NUDT12	MANGT_143	NSR_and_RPE	NSR:0.38,RPE:0.37	NSR:1.22122664121865e-09,RPE:0.000428047918765942	chr5_103562697_A_G	chr5_103562697_A_G	Rare_SNV_Intersect_Eye_cCRE	Rare_SNV_Intersect_Eye_cCRE	Rare_SNV_Intersect_Eye_cCRE
OPTN	MANGT_195	NSR	0.63	3.40417e-06	chr10_13116344_TG_T	chr10_13116344_TG_T	Rare_SNV_Intersect_EpiMap_cCRE	Rare_SNV_Intersect_EpiMap_cCRE	Rare_SNV_Intersect_EpiMap_cCRE
ORC3	MANGT_162	NSR	0.65	0.000281197	chr6_87610524_87610852_MantaDEL	chr6_87616112_A_G	SV_CNV_intersect_intron	DEL_less_2kb	splice_disrupting_variant;splice_disrupting_variant
ORC3	MANGT_006	NSR_and_RPE	NSR:1.49,RPE:1.47	NSR:8.51107394789196e-06,RPE:0.0220706080162673	chr6_87595573_87615184_DRAGEN:LOSS,chr6_87596325_87615282_MantaDEL		SV_CNV_intersect_exon	DEL_10kb_100kb	no_candidate_variant
PACSIN2	MANGT_168	NSR	0.74	0.0180736	chr22_42874093_42899083_DRAGEN:GAIN,chr22_42874936_42899373_MantaDUP		SV_CNV_intersect_exon	DUP_10kb_100kb	no_candidate_variant
PAFAH2	MANGT_113	NSR	0.7	0.0199792		chr1_25976682_C_T	no_candidate_variant	NA	splice_disrupting_variant;missense_variant
PAICS	MANGT_081	NSR	0.74	0.0337389	chr4_56461068_56463076_MantaDEL		SV_CNV_intersect_exon	DEL_2kb_10kb	no_candidate_variant
PARG	MANGT_071	NSR_and_RPE	NSR:1.83,RPE:1.72	NSR:2.45433324718718e-15,RPE:0.000211113850420245	chr10_49832801_A_T		High_impact_SNV_disrupt_gene	splice_donor_variant;non_coding_transcript_variant	no_candidate_variant
PARN	MANGT_112	NSR	0.69	0.000205019	chr16_14551659_TG_T,chr16_14578630_T_C,chr16_14617596_G_A	chr16_14617596_G_A	High_impact_SNV_disrupt_gene	splice_acceptor_variant;frameshift_variant;non_coding_transcript_variant;stop_gained	High_impact_SNV_disrupt_gene
PARP10	MANGT_152	NSR	1.66	0.0241915	chr8_143974342_C_T		Rare_SNV_Intersect_EpiMap_cCRE	Rare_SNV_Intersect_EpiMap_cCRE	no_candidate_variant
PARP3	MANGT_051	NSR	0.62	0.0169587	chr3_51945859_C_T	chr3_51945859_C_T	High_impact_SNV_disrupt_gene	stop_gained	High_impact_SNV_disrupt_gene
PAX5	MANGT_152	NSR	0.07	0.0157636	chr9_36924839_36924839_MantaINS		SV_CNV_intersect_intron	INS	no_candidate_variant
PCMTD2	MANGT_046	NSR	0.57	0.000843389	chr20_64277706_64277771_MantaDEL		SV_CNV_within_10Kb_gene_body	DEL_less_2kb	no_candidate_variant
PCSK7	MANGT_152	NSR	1.34	0.0110135	chr11_117231557_T_TCC		Rare_SNV_Intersect_EpiMap_cCRE	Rare_SNV_Intersect_EpiMap_cCRE	no_candidate_variant
PCYOX1	MANGT_022	NSR	0.61	1.89901e-05	chr2_70261212_GTC_G	chr2_70261212_GTC_G	High_impact_SNV_disrupt_gene	frameshift_variant;splice_region_variant	High_impact_SNV_disrupt_gene
PDE1A	MANGT_076	NSR	0.14	0.00613617	chr2_182451079_182451394_MantaDEL		SV_CNV_intersect_intron	DEL_less_2kb	no_candidate_variant
PDE6G	MANGT_133	RPE	0.48	0.0195385	chr17_81652798_81652851_MantaDEL		SV_CNV_intersect_intron	DEL_less_2kb	no_candidate_variant
PEBP1	MANGT_047	NSR	1.21	0.00437401	chr12_118146004_T_C		Rare_SNV_Intersect_EpiMap_cCRE	Rare_SNV_Intersect_EpiMap_cCRE	no_candidate_variant
PEX19	MANGT_105	NSR_and_RPE	NSR:0.59,RPE:0.62	NSR:6.74154608336436e-16,RPE:8.87025549359873e-07	chr1_160282415_A_G	chr1_160282415_A_G	High_impact_SNV_disrupt_gene	non_coding_transcript_variant;splice_donor_variant	High_impact_SNV_disrupt_gene
PFDN2	MANGT_022	NSR	1.38	0.000182335	chr1_161092411_A_G		Rare_SNV_Intersect_EpiMap_cCRE	Rare_SNV_Intersect_EpiMap_cCRE	no_candidate_variant
PHGDH	MANGT_020	NSR	3.36	0.00130154	chr1_119718524_A_G		Rare_SNV_Intersect_EpiMap_cCRE	Rare_SNV_Intersect_EpiMap_cCRE	no_candidate_variant
PI4K2A	MANGT_191	NSR	1.26	0.00501475	chr10_97657811_97657869_MantaDEL		SV_CNV_intersect_intron	DEL_less_2kb	no_candidate_variant
PI4KA	MANGT_057	NSR_and_RPE	NSR:0.54,RPE:0.56	NSR:3.08113158168926e-12,RPE:2.56778449711856e-06	chr22_18890034_21111753_DRAGEN:LOSS		SV_CNV_intersect_whole_gene	DEL_greater_100kb	no_candidate_variant
PIFO	MANGT_016	NSR	1.85	0.032407	chr1_111353551_111353551_MantaINS		SV_CNV_within_10Kb_gene_body	INS	no_candidate_variant
PIK3CB	MANGT_106	NSR	0.65	1.12577e-08	chr3_138695312_T_G		Rare_SNV_Intersect_EpiMap_cCRE	Rare_SNV_Intersect_EpiMap_cCRE	no_candidate_variant
PILRA	MANGT_070	RPE	3.23	0.00449931	chr7_100383069_A_AT		Rare_SNV_Intersect_EpiMap_cCRE	Rare_SNV_Intersect_EpiMap_cCRE	no_candidate_variant
PLAGL2	MANGT_155	RPE	1.62	0.0153529	chr20_32203785_G_A		Rare_SNV_Intersect_EpiMap_cCRE	Rare_SNV_Intersect_EpiMap_cCRE	no_candidate_variant
PLCB1	MANGT_045	NSR	0.55	0.00565271	chr20_8106164_8172021_DRAGEN:LOSS,chr20_8106792_8171957_MantaDEL		SV_CNV_intersect_exon	DEL_10kb_100kb	no_candidate_variant
PLCD1	MANGT_047	NSR	0.57	0.0104856	chr3_38009324_G_C	chr3_38009324_G_C	High_impact_SNV_disrupt_gene	stop_gained	High_impact_SNV_disrupt_gene
PLCL2	MANGT_136	NSR	1.6	0.0197561	chr3_16902115_G_C,chr3_17013837_C_G		Rare_SNV_Intersect_EpiMap_cCRE	Rare_SNV_Intersect_EpiMap_cCRE	no_candidate_variant
PLSCR4	MANGT_155	RPE	0.48	0.0484522	chr3_146214111_146214423_MantaDEL		SV_CNV_intersect_intron	DEL_less_2kb	no_candidate_variant
PMPCA	MANGT_070	NSR	0.66	7.22165e-09	chr9_136418912_AAGACAGG_A,chr9_136418909_C_CCA		High_impact_SNV_disrupt_gene	coding_sequence_variant;frameshift_variant;non_coding_transcript_exon_variant;3_prime_UTR_variant;splice_donor_variant	no_candidate_variant
POLE	MANGT_046	NSR	1.61	7.72835e-05	chr12_132687359_G_T		Rare_SNV_Intersect_Eye_cCRE	Rare_SNV_Intersect_Eye_cCRE	no_candidate_variant
POLR1B	MANGT_129	NSR	1.51	0.00657038	chr2_112584177_C_T		Rare_SNV_Intersect_Eye_cCRE	Rare_SNV_Intersect_Eye_cCRE	no_candidate_variant
POLR2G	MANGT_176	NSR	0.7	0.0145473	chr11_62762569_G_A		Rare_SNV_Intersect_EpiMap_cCRE	Rare_SNV_Intersect_EpiMap_cCRE	no_candidate_variant
POLR3E	MANGT_181	NSR	1.32	0.0443623	chr16_21937384_22430682_DRAGEN:GAIN		SV_CNV_intersect_whole_gene	DUP_greater_100kb	no_candidate_variant
PPFIBP1	MANGT_113	NSR	0.51	0.0169841	chr12_27132020_27642345_DRAGEN:LOSS		SV_CNV_intersect_exon	DEL_greater_100kb	no_candidate_variant
PPP1R12A	MANGT_177	RPE	1.79	0.000384545	chr12_79885315_C_T		Rare_SNV_Intersect_EpiMap_cCRE	Rare_SNV_Intersect_EpiMap_cCRE	no_candidate_variant
PPP1R12B	MANGT_177	RPE	2.35	0.0149742	chr1_202579595_T_C		Rare_SNV_Intersect_EpiMap_cCRE	Rare_SNV_Intersect_EpiMap_cCRE	no_candidate_variant
PPP1R1C	MANGT_080	NSR	0.38	0.0412708	chr2_181992187_181992870_MantaDEL		SV_CNV_intersect_EpiMap_cCRE	DEL_less_2kb	no_candidate_variant
PPP4R3A	MANGT_168	NSR	1.27	0.0329267	chr14_91507640_91507640_MantaINS		SV_CNV_intersect_intron	INS	no_candidate_variant
PRDX4	MANGT_102	NSR	0.52	5.15565e-05	chrX_23667550_T_C		Rare_SNV_Intersect_Eye_cCRE	Rare_SNV_Intersect_Eye_cCRE	no_candidate_variant
PRDX5	MANGT_025	NSR	0.75	0.00429725	chr11_64320660_G_A	chr11_64320660_G_A	High_impact_SNV_disrupt_gene	splice_acceptor_variant	High_impact_SNV_disrupt_gene
PRKAB2	MANGT_015	NSR_and_RPE	NSR:0.62,RPE:0.55	NSR:3.60969703394185e-05,RPE:0.00730296985488328	chr1_147022730_148013144_DRAGEN:LOSS		SV_CNV_intersect_whole_gene	DEL_greater_100kb	no_candidate_variant
PRKAR2A	MANGT_176	NSR_and_RPE	NSR:0.53,RPE:0.57	NSR:4.66535923960112e-18,RPE:0.000226873084663711	chr3_48821872_48905439_DRAGEN:LOSS		SV_CNV_intersect_exon	DEL_10kb_100kb	no_candidate_variant
PRKAR2A-AS1	MANGT_176	NSR	0.54	0.00572048	chr3_48821872_48905439_DRAGEN:LOSS		SV_CNV_intersect_whole_gene	DEL_10kb_100kb	no_candidate_variant
PRKCB	MANGT_120	RPE	2.04	0.0408809	chr16_23899565_23899871_MantaDEL		SV_CNV_intersect_intron	DEL_less_2kb	no_candidate_variant
PRPF38B	MANGT_090	NSR	1.41	3.37797e-06	chr1_108689608_108689608_MantaINS		SV_CNV_within_10Kb_gene_body	INS	no_candidate_variant
PRPH2	MANGT_133	RPE	0.52	0.0440385	chr6_42727256_C_T		Rare_SNV_Intersect_Eye_cCRE	Rare_SNV_Intersect_Eye_cCRE	no_candidate_variant
PRPS1	MANGT_056	RPE	1.59	1.09777e-07	chrX_107574446_108093310_DRAGEN:GAIN		SV_CNV_intersect_whole_gene	DUP_greater_100kb	no_candidate_variant
PSMB8	MANGT_152	NSR	1.72	0.0134695	chr6_32838753_C_G		Rare_SNV_Intersect_Eye_cCRE	Rare_SNV_Intersect_Eye_cCRE	no_candidate_variant
PSMD10	MANGT_056	RPE	1.49	0.000137677	chrX_107574446_108093310_DRAGEN:GAIN		SV_CNV_intersect_whole_gene	DUP_greater_100kb	no_candidate_variant
PTCD3	MANGT_053	NSR	0.73	2.53711e-05	chr2_86117059_CAT_C	chr2_86117059_CAT_C	High_impact_SNV_disrupt_gene	frameshift_variant	High_impact_SNV_disrupt_gene
PTPMT1	MANGT_181	NSR	0.78	0.0256294	chr11_47571711_C_T,chr11_47573506_G_A		Rare_SNV_Intersect_EpiMap_cCRE	Rare_SNV_Intersect_EpiMap_cCRE	no_candidate_variant
PTPN1	MANGT_172	RPE	1.91	0.00727674	chr20_50510582_A_G		Rare_SNV_Intersect_Eye_cCRE	Rare_SNV_Intersect_Eye_cCRE	no_candidate_variant
PTPRN2	MANGT_120	RPE	2.07	0.0218106	chr7_158387515_158387515_MantaDUP,chr7_157942150_157942207_MantaDEL,chr7_158164353_158164415_MantaDEL,chr7_158312230_158312282_MantaDEL,chr7_157886826_157886826_MantaINS,chr7_158091907_158091907_MantaINS,chr7_158253874_158254617_MantaDEL,chr7_158033141_158033200_MantaDEL,chr7_157595496_157595595_MantaDEL,chr7_157558081_157558083_MantaINS,chr7_158236782_158237756_MantaDEL,chr7_158049076_158049076_…		SV_CNV_intersect_intron	INS;DEL_less_2kb	no_candidate_variant
PTPRS	MANGT_044	NSR	1.53	0.00393814	chr19_5012639_5756723_DRAGEN:GAIN,chr19_5012247_5757814_MantaDUP		SV_CNV_intersect_whole_gene	DUP_greater_100kb	no_candidate_variant
QARS1	MANGT_069	NSR	0.64	6.95062e-08	chr3_49098442_G_T	chr3_49098442_G_T	High_impact_SNV_disrupt_gene	stop_gained	High_impact_SNV_disrupt_gene
RABAC1	MANGT_182	NSR	0.74	0.00578034	chr19_41958943_AGGGTCCTGCGGG_A	chr19_41958943_AGGGTCCTGCGGG_A	High_impact_SNV_disrupt_gene	5_prime_UTR_variant;non_coding_transcript_exon_variant;coding_sequence_variant;splice_acceptor_variant;intron_variant	High_impact_SNV_disrupt_gene
RANBP1	MANGT_057	NSR_and_RPE	NSR:0.56,RPE:0.48	NSR:2.55176915600567e-12,RPE:1.27657762950627e-08	chr22_18890034_21111753_DRAGEN:LOSS		SV_CNV_intersect_whole_gene	DEL_greater_100kb	no_candidate_variant
RASAL2	MANGT_155	RPE	1.51	0.0372301	chr1_178428464_178428464_MantaINS		SV_CNV_intersect_intron	INS	no_candidate_variant
RBM8A	MANGT_183	NSR	0.72	0.00290273	chr1_145927316_T_C	chr1_145927316_T_C	Rare_SNV_Intersect_Eye_cCRE	Rare_SNV_Intersect_Eye_cCRE	Rare_SNV_Intersect_Eye_cCRE
RBPMS	MANGT_080	NSR	0.33	1.25644e-07	chr8_30534760_30535064_MantaDEL		SV_CNV_intersect_intron	DEL_less_2kb	no_candidate_variant
REEP5	MANGT_091	NSR	0.76	0.00235479	chr5_112878393_T_TTATATATAAAATTGTATATAAAATTATATAAAATTG,chr5_112895967_C_A		Rare_SNV_Intersect_EpiMap_cCRE	Rare_SNV_Intersect_EpiMap_cCRE	no_candidate_variant
RETSAT	MANGT_107	RPE	0.45	0.00472061	chr2_85344669_AG_A	chr2_85344669_AG_A	High_impact_SNV_disrupt_gene	frameshift_variant	High_impact_SNV_disrupt_gene
RFC3	MANGT_069	NSR	0.57	0.000694213	chr13_33831255_G_A		High_impact_SNV_disrupt_gene	splice_acceptor_variant	no_candidate_variant
RHBDD2	MANGT_195	NSR	0.49	2.66685e-13	chr7_75878844_75879031_MantaDEL		SV_CNV_intersect_Eye_cCRE	DEL_less_2kb	no_candidate_variant
RIMS3	MANGT_020	NSR	2.36	0.000194801	chr1_40642776_40642882_MantaDEL		SV_CNV_intersect_intron	DEL_less_2kb	no_candidate_variant
RMND5B	MANGT_071	NSR	0.7	3.47884e-05	chr5_178143681_C_T	chr5_178143681_C_T	High_impact_SNV_disrupt_gene	stop_gained	High_impact_SNV_disrupt_gene
RNF115	MANGT_019	NSR_and_RPE	NSR:0.57,RPE:0.68	NSR:2.53888879298974e-11,RPE:0.0309483742800432	chr1_145824238_G_C	chr1_145824238_G_C	Rare_SNV_Intersect_Eye_cCRE	Rare_SNV_Intersect_Eye_cCRE	Rare_SNV_Intersect_Eye_cCRE
RNF41	MANGT_020	NSR	1.22	0.00767851	chr12_56221842_G_A	chr12_56221842_G_A	Rare_SNV_Intersect_Eye_cCRE	Rare_SNV_Intersect_Eye_cCRE	Rare_SNV_Intersect_Eye_cCRE
RP9	MANGT_179	NSR_and_RPE	NSR:2.11,RPE:2	NSR:1.76167601984761e-13,RPE:6.52528794450761e-05	chr7_33090211_33147815_MantaDUP,chr7_33090919_33147467_DRAGEN:GAIN		SV_CNV_intersect_whole_gene	DUP_10kb_100kb	no_candidate_variant
RPGRIP1	MANGT_200	NSR	0.4	0.00245962	chr14_21310027_21310242_MantaDEL		SV_CNV_intersect_intron	DEL_less_2kb	no_candidate_variant
RPH3A	MANGT_135	RPE	0.17	0.0481571	chr12_112816287_G_C		Rare_SNV_Intersect_EpiMap_cCRE	Rare_SNV_Intersect_EpiMap_cCRE	no_candidate_variant
RPH3A	MANGT_050	RPE	4.03	7.00197e-06	chr12_112785254_112786045_MantaDEL		SV_CNV_within_10Kb_gene_body	DEL_less_2kb	no_candidate_variant
RPL17	MANGT_174	NSR_and_RPE	NSR:0.65,RPE:0.65	NSR:1.00412329251564e-06,RPE:3.76010564552472e-05	chr18_49492480_G_T		Rare_SNV_Intersect_Eye_cCRE	Rare_SNV_Intersect_Eye_cCRE	no_candidate_variant
RPL36	MANGT_044	NSR_and_RPE	NSR:1.37,RPE:1.47	NSR:0.0259228450549166,RPE:2.25546244497353e-05	chr19_5012639_5756723_DRAGEN:GAIN,chr19_5012247_5757814_MantaDUP		SV_CNV_intersect_whole_gene	DUP_greater_100kb	no_candidate_variant
RPUSD1	MANGT_119	NSR	1.58	0.00617069	chr16_768378_834905_MantaDUP,chr16_768278_834542_DRAGEN:GAIN		SV_CNV_intersect_whole_gene	DUP_10kb_100kb	no_candidate_variant
RRAGB	MANGT_007	NSR	0.53	7.72115e-09		chrX_55731591_G_A,chrX_55744321_G_A	no_candidate_variant	NA	Other
RRP12	MANGT_135	RPE	1.69	0.0191349	chr10_97348525_97348851_MantaDEL		SV_CNV_within_10Kb_gene_body	DEL_less_2kb	no_candidate_variant
RTL10	MANGT_057	NSR_and_RPE	NSR:0.48,RPE:0.5	NSR:3.2733750324278e-07,RPE:0.0134070186167651	chr22_18890034_21111753_DRAGEN:LOSS		SV_CNV_intersect_whole_gene	DEL_greater_100kb	no_candidate_variant
RTN4R	MANGT_057	NSR	0.51	0.00143567	chr22_18890034_21111753_DRAGEN:LOSS		SV_CNV_intersect_whole_gene	DEL_greater_100kb	no_candidate_variant
SAFB	MANGT_044	NSR	1.3	0.028494	chr19_5012639_5756723_DRAGEN:GAIN,chr19_5012247_5757814_MantaDUP		SV_CNV_intersect_whole_gene	DUP_greater_100kb	no_candidate_variant
SAFB2	MANGT_044	NSR_and_RPE	NSR:1.35,RPE:1.43	NSR:0.0137900640241304,RPE:0.00578303472243243	chr19_5012639_5756723_DRAGEN:GAIN,chr19_5012247_5757814_MantaDUP		SV_CNV_intersect_whole_gene	DUP_greater_100kb	no_candidate_variant
SAMD12	MANGT_038	RPE	1.75	0.0247332	chr8_118434805_118435116_MantaDEL		SV_CNV_intersect_EpiMap_cCRE	DEL_less_2kb	no_candidate_variant
SART1	MANGT_109	NSR	0.77	0.00826281	chr11_65961534_T_G		Rare_SNV_Intersect_Eye_cCRE	Rare_SNV_Intersect_Eye_cCRE	no_candidate_variant
SBDS	MANGT_063	NSR_and_RPE	NSR:0.5,RPE:0.49	NSR:6.8957563715541e-15,RPE:1.97431783975501e-10	chr7_66916148_66998350_DRAGEN:LOSS		SV_CNV_intersect_whole_gene	DEL_10kb_100kb	no_candidate_variant
SBDSP1	MANGT_012	NSR	1.54	0.00444326	chr7_72522848_72847460_DRAGEN:GAIN		SV_CNV_intersect_whole_gene	DUP_greater_100kb	no_candidate_variant
SBDSP1	MANGT_199	NSR	0.59	0.00188353	chr7_72534553_72847460_DRAGEN:LOSS		SV_CNV_intersect_whole_gene	DEL_greater_100kb	no_candidate_variant
SBF2-AS1	MANGT_179	NSR	0.41	0.00149499	chr11_9758508_G_A		Rare_SNV_Intersect_Eye_cCRE	Rare_SNV_Intersect_Eye_cCRE	no_candidate_variant
SCARB2	MANGT_024	NSR	0.62	0.00125122	chr4_76179693_A_ACT	chr4_76179693_A_ACT	High_impact_SNV_disrupt_gene	splice_region_variant;frameshift_variant	High_impact_SNV_disrupt_gene
SCCPDH	MANGT_043	NSR	0.56	1.6313e-10	chr1_246744075_G_C	chr1_246744075_G_C	High_impact_SNV_disrupt_gene	splice_acceptor_variant	High_impact_SNV_disrupt_gene
SEC14L2	MANGT_155	RPE	2.13	0.000329894	chr22_30387647_T_C		Rare_SNV_Intersect_Eye_cCRE	Rare_SNV_Intersect_Eye_cCRE	no_candidate_variant
SEPTIN5	MANGT_057	NSR_and_RPE	NSR:0.55,RPE:0.48	NSR:2.91929421094521e-11,RPE:7.20592654179328e-05	chr22_18890034_21111753_DRAGEN:LOSS		SV_CNV_intersect_whole_gene	DEL_greater_100kb	no_candidate_variant
SERTAD2	MANGT_135	RPE	1.53	0.0222703	chr2_64654759_A_T		Rare_SNV_Intersect_Eye_cCRE	Rare_SNV_Intersect_Eye_cCRE	no_candidate_variant
SH3PXD2A	MANGT_015	RPE	2.03	0.00730297	chr10_103701018_103701105_MantaDEL		SV_CNV_intersect_intron	DEL_less_2kb	no_candidate_variant
SH3TC1	MANGT_107	NSR	2.3	0.000621483	chr4_8233514_G_A	chr4_8233514_G_A	High_impact_SNV_disrupt_gene	splice_donor_variant;non_coding_transcript_variant	High_impact_SNV_disrupt_gene
SLC25A1	MANGT_057	RPE	0.49	0.0114302	chr22_18890034_21111753_DRAGEN:LOSS		SV_CNV_intersect_whole_gene	DEL_greater_100kb	no_candidate_variant
SLC25A20	MANGT_176	NSR	0.45	0.00572048	chr3_48821872_48905439_DRAGEN:LOSS		SV_CNV_intersect_whole_gene	DEL_10kb_100kb	no_candidate_variant
SLC25A46	MANGT_080	NSR	0.72	2.04656e-05	chr5_110755502_G_T	chr5_110755502_G_T	High_impact_SNV_disrupt_gene	stop_gained	High_impact_SNV_disrupt_gene
SLC25A6	MANGT_090	NSR	1.46	0.000986679	chrX_1179172_1829135_DRAGEN:GAIN,chrX_1170974_1829277_MantaDUP		SV_CNV_intersect_whole_gene	DUP_greater_100kb	no_candidate_variant
SLC4A7	MANGT_155	RPE	1.79	0.00161034	chr3_27489081_27489081_MantaINS		SV_CNV_within_10Kb_gene_body	INS	no_candidate_variant
SLC9A9	MANGT_155	RPE	2.91	0.000953959	chr3_143476014_143476014_MantaINS		SV_CNV_intersect_intron	INS	no_candidate_variant
SLCO3A1	MANGT_037	RPE	2.77	0.0326769	chr15_92029813_92029813_MantaINS		SV_CNV_intersect_EpiMap_cCRE	INS	no_candidate_variant
SMAD7	MANGT_067	RPE	2.25	0.0172428	chr18_48916907_G_A		Rare_SNV_Intersect_EpiMap_cCRE	Rare_SNV_Intersect_EpiMap_cCRE	no_candidate_variant
SMC3	MANGT_135	NSR	0.69	7.747e-06	chr10_110598164_GA_G		High_impact_SNV_disrupt_gene	frameshift_variant	no_candidate_variant
SMYD3	MANGT_155	RPE	1.62	0.0493412	chr1_246243400_246243400_MantaINS,chr1_246402367_246402367_MantaINS,chr1_245798398_245798398_MantaINS,chr1_245826010_245826010_MantaINS,chr1_246003980_246004077_MantaDEL,chr1_246243972_246243974_MantaINS,chr1_246009972_246009972_MantaINS,chr1_245872404_245872491_MantaDEL,chr1_246200117_246200117_MantaINS,chr1_246462233_246462295_MantaDEL		SV_CNV_intersect_intron	DEL_less_2kb;INS	no_candidate_variant
SNAP29	MANGT_057	NSR_and_RPE	NSR:0.59,RPE:0.58	NSR:1.90067478623941e-07,RPE:0.000279205247757492	chr22_18890034_21111753_DRAGEN:LOSS		SV_CNV_intersect_whole_gene	DEL_greater_100kb	no_candidate_variant
SNCG	MANGT_080	NSR	0.41	0.000829447	chr10_86969538_G_C		Rare_SNV_Intersect_EpiMap_cCRE	Rare_SNV_Intersect_EpiMap_cCRE	no_candidate_variant
SNHG3	MANGT_103	NSR	0.47	0.000176992	chr1_28496595_28516884_DRAGEN:LOSS		SV_CNV_intersect_whole_gene	DEL_10kb_100kb	no_candidate_variant
SNHG32	MANGT_168	NSR	0.71	0.0333406	chr6_31834916_C_T		Rare_SNV_Intersect_Eye_cCRE	Rare_SNV_Intersect_Eye_cCRE	no_candidate_variant
SNRPN	MANGT_007	NSR	0.62	1.49022e-08		chr15_24978572_A_G	no_candidate_variant	NA	UTR_variant;miRNA_binding_site_disrupting_variant
SNX10	MANGT_152	NSR	1.34	0.0109047	chr7_26313194_G_A		Rare_SNV_Intersect_EpiMap_cCRE	Rare_SNV_Intersect_EpiMap_cCRE	no_candidate_variant
SNX30	MANGT_057	NSR	1.35	0.0253803	chr9_112798124_112798125_MantaBND		SV_CNV_intersect_intron	BND_only	no_candidate_variant
SNX8	MANGT_061	RPE	1.68	0.00956286	chr7_2036093_2663048_DRAGEN:GAIN		SV_CNV_intersect_whole_gene	DUP_greater_100kb	no_candidate_variant
SPG11	MANGT_128	NSR	0.67	6.35931e-08	chr15_44651862_C_T	chr15_44651862_C_T	High_impact_SNV_disrupt_gene	stop_gained	High_impact_SNV_disrupt_gene
SPRYD3	MANGT_144	NSR	0.74	0.0125698	chr12_53074869_T_C		Rare_SNV_Intersect_EpiMap_cCRE	Rare_SNV_Intersect_EpiMap_cCRE	no_candidate_variant
SPTB	MANGT_135	RPE	3.25	0.0285393	chr14_64822374_64822374_MantaINS		SV_CNV_intersect_EpiMap_cCRE	INS	no_candidate_variant
SRGAP1	MANGT_120	NSR	1.65	0.00357392	chr12_64029803_64029803_MantaINS		SV_CNV_intersect_intron	INS	no_candidate_variant
STAMBP	MANGT_155	RPE	1.36	0.00653053	chr2_73840651_G_A		Rare_SNV_Intersect_EpiMap_cCRE	Rare_SNV_Intersect_EpiMap_cCRE	no_candidate_variant
STK38L	MANGT_113	NSR	0.53	6.06362e-10	chr12_27132020_27642345_DRAGEN:LOSS		SV_CNV_intersect_whole_gene	DEL_greater_100kb	no_candidate_variant
STK40	MANGT_039	RPE	1.79	0.00169978	chr1_36366410_C_T		Rare_SNV_Intersect_EpiMap_cCRE	Rare_SNV_Intersect_EpiMap_cCRE	no_candidate_variant
STX3	MANGT_047	NSR	0.76	0.00385374	chr11_59809801_T_C,chr11_59756485_C_T	chr11_59756485_C_T,chr11_59809801_T_C	Rare_SNV_Intersect_EpiMap_cCRE	Rare_SNV_Intersect_EpiMap_cCRE	Rare_SNV_Intersect_EpiMap_cCRE
SYN3	MANGT_064	RPE	4.2	8.99778e-05	chr22_32532573_32532574_MantaBND		SV_CNV_intersect_EpiMap_cCRE	BND_only	no_candidate_variant
SYT7	MANGT_197	RPE	2.25	0.040535	chr11_61554592_A_G		Rare_SNV_Intersect_EpiMap_cCRE	Rare_SNV_Intersect_EpiMap_cCRE	no_candidate_variant
TANGO2	MANGT_057	NSR	0.57	0.000398103	chr22_18890034_21111753_DRAGEN:LOSS		SV_CNV_intersect_whole_gene	DEL_greater_100kb	no_candidate_variant
TAP1	MANGT_152	NSR_and_RPE	NSR:1.88,RPE:3.34	NSR:0.00176151269301586,RPE:1.65869956521011e-05	chr6_32838753_C_G		Rare_SNV_Intersect_Eye_cCRE	Rare_SNV_Intersect_Eye_cCRE	no_candidate_variant
TAP2	MANGT_152	NSR_and_RPE	NSR:1.64,RPE:3.05	NSR:0.0420472272613281,RPE:3.57366712322253e-07	chr6_32828908_A_G		High_impact_SNV_disrupt_gene	stop_lost	no_candidate_variant
TBC1D23	MANGT_090	NSR_and_RPE	NSR:0.67,RPE:0.66	NSR:3.67857088084622e-09,RPE:0.0174084949955486		chr3_100313308_A_G	no_candidate_variant	NA	splice_disrupting_variant
TBPL1	MANGT_020	NSR	1.27	0.00512193	chr6_133947838_133948586_MantaDEL		SV_CNV_intersect_EpiMap_cCRE	DEL_less_2kb	no_candidate_variant
TBRG4	MANGT_140	NSR	1.51	1.85922e-07	chr7_45101745_G_A,chr7_45104335_G_C		Rare_SNV_Intersect_EpiMap_cCRE	Rare_SNV_Intersect_EpiMap_cCRE	no_candidate_variant
TCTN2	MANGT_067	NSR_and_RPE	NSR:0.48,RPE:0.4	NSR:0.0259534099239195,RPE:0.0204725216241904	chr12_123712787_C_T		Rare_SNV_Intersect_Eye_cCRE	Rare_SNV_Intersect_Eye_cCRE	no_candidate_variant
TEX264	MANGT_074	NSR_and_RPE	NSR:1.43,RPE:1.54	NSR:2.25524304159831e-05,RPE:0.00750379872167609	chr3_51709719_51709719_MantaINS		SV_CNV_intersect_EpiMap_cCRE	INS	no_candidate_variant
TFB2M	MANGT_111	RPE	1.89	0.0473246	chr1_246539656_246540285_MantaDEL		SV_CNV_within_10Kb_gene_body	DEL_less_2kb	no_candidate_variant
TGFBR3L	MANGT_009	NSR	2.23	0.00030075	chr19_7916833_ACGCCT_A	chr19_7916833_ACGCCT_A	Rare_SNV_Intersect_EpiMap_cCRE	Rare_SNV_Intersect_EpiMap_cCRE	High_impact_SNV_disrupt_gene
THAP7	MANGT_057	NSR_and_RPE	NSR:0.57,RPE:0.6	NSR:2.49894589827088e-09,RPE:0.0174913071903188	chr22_18890034_21111753_DRAGEN:LOSS		SV_CNV_intersect_whole_gene	DEL_greater_100kb	no_candidate_variant
TICAM1	MANGT_119	NSR	1.74	0.000933421	chr19_4831769_C_G		Rare_SNV_Intersect_EpiMap_cCRE	Rare_SNV_Intersect_EpiMap_cCRE	no_candidate_variant
TINF2	MANGT_201	NSR	0.79	0.0484238	chr14_24242656_C_T		Rare_SNV_Intersect_Eye_cCRE	Rare_SNV_Intersect_Eye_cCRE	no_candidate_variant
TMCC1	MANGT_008	RPE	1.4	0.0402986	chr3_129684939_G_C		Rare_SNV_Intersect_EpiMap_cCRE	Rare_SNV_Intersect_EpiMap_cCRE	no_candidate_variant
TMED9	MANGT_147	NSR_and_RPE	NSR:0.57,RPE:0.63	NSR:4.33687893607429e-09,RPE:0.000219970768765397	chr5_177594136_CAG_C	chr5_177594136_CAG_C	High_impact_SNV_disrupt_gene	splice_acceptor_variant;non_coding_transcript_variant	High_impact_SNV_disrupt_gene
TMEM126A	MANGT_188	NSR	1.39	0.00587619	chr11_84233679_85831052_MantaDUP,chr11_84233768_85831059_DRAGEN:GAIN		SV_CNV_intersect_whole_gene	DUP_greater_100kb	no_candidate_variant
TMEM143	MANGT_153	NSR	0.6	0.00352752	chr19_48363291_C_G	chr19_48363291_C_G	Rare_SNV_Intersect_Eye_cCRE	Rare_SNV_Intersect_Eye_cCRE	Rare_SNV_Intersect_Eye_cCRE
TMEM165	MANGT_126	NSR	1.3	0.0212193	chr4_55402795_55402795_MantaINS	chr4_55396457_C_G	SV_CNV_intersect_intron	INS	Rare_SNV_Intersect_Eye_cCRE
TMEM175	MANGT_012	NSR	0.7	0.0344382	chr4_932428_932512_MantaDEL		SV_CNV_intersect_exon	DEL_less_2kb	no_candidate_variant
TMEM175	MANGT_195	NSR	0.66	0.000351508	chr4_932428_932512_MantaDEL		SV_CNV_intersect_exon	DEL_less_2kb	no_candidate_variant
TMEM192	MANGT_114	NSR	1.49	1.51226e-06	chr4_165083828_165135898_DRAGEN:GAIN,chr4_164901373_165081220_DRAGEN:GAIN,chr4_164901945_165135627_MantaDUP		SV_CNV_intersect_whole_gene	DUP_greater_100kb;DUP_10kb_100kb	no_candidate_variant
TMEM248	MANGT_063	NSR_and_RPE	NSR:0.55,RPE:0.55	NSR:0.00246568252443337,RPE:1.32724937090148e-05	chr7_66916148_66998350_DRAGEN:LOSS		SV_CNV_intersect_whole_gene	DEL_10kb_100kb	no_candidate_variant
TMEM25	MANGT_147	NSR_and_RPE	NSR:0.62,RPE:0.58	NSR:4.33687893607429e-09,RPE:0.000219970768765397	chr11_118531165_C_G		Rare_SNV_Intersect_Eye_cCRE	Rare_SNV_Intersect_Eye_cCRE	no_candidate_variant
TMEM268	MANGT_020	NSR	1.57	0.00512193	chr9_114601694_114601770_MantaDEL		SV_CNV_within_10Kb_gene_body	DEL_less_2kb	no_candidate_variant
TMEM50A	MANGT_152	NSR	1.22	0.017578	chr1_25274774_25331683_DRAGEN:LOSS		SV_CNV_intersect_EpiMap_cCRE	DEL_10kb_100kb	no_candidate_variant
TNC	MANGT_152	NSR	0.06	0.00296623	chr9_115095494_115095495_MantaBND,chr9_115095695_115095696_MantaBND		SV_CNV_intersect_intron	BND_only	no_candidate_variant
TNFRSF12A	MANGT_135	NSR	3.71	0.00105132	chr16_3011560_3011671_MantaDEL		SV_CNV_within_10Kb_gene_body	DEL_less_2kb	no_candidate_variant
TONSL	MANGT_063	NSR	2.83	1.67387e-10	chr8_144444441_TCCCGCGCTGCGCCGCGGCCCCGCCCCTCGCCGCCGACACGCAGGC_T	chr8_144444441_TCCCGCGCTGCGCCGCGGCCCCGCCCCTCGCCGCCGACACGCAGGC_T	Rare_SNV_Intersect_Eye_cCRE	Rare_SNV_Intersect_Eye_cCRE	Rare_SNV_Intersect_Eye_cCRE
TPM4	MANGT_199	NSR	1.64	0.00221112	chr19_16069538_16069538_MantaINS		SV_CNV_within_10Kb_gene_body	INS	no_candidate_variant
TRIM58	MANGT_030	NSR	2.99	0.000323917	chr1_247857221_G_A		Rare_SNV_Intersect_EpiMap_cCRE	Rare_SNV_Intersect_EpiMap_cCRE	no_candidate_variant
TRIM68	MANGT_104	NSR	0.54	4.9759e-08	chr11_4602270_TC_T	chr11_4602270_TC_T	High_impact_SNV_disrupt_gene	frameshift_variant	High_impact_SNV_disrupt_gene
TRIP13	MANGT_189	NSR	2.97	0.00142419	chr5_892884_A_G		Rare_SNV_Intersect_Eye_cCRE	Rare_SNV_Intersect_Eye_cCRE	no_candidate_variant
TRMT2A	MANGT_057	NSR_and_RPE	NSR:0.64,RPE:0.59	NSR:3.84727925641872e-08,RPE:0.00374339543753261	chr22_18890034_21111753_DRAGEN:LOSS		SV_CNV_intersect_whole_gene	DEL_greater_100kb	no_candidate_variant
TRUB2	MANGT_153	NSR	0.68	0.00352752	chr9_128315595_GT_G	chr9_128315595_GT_G	High_impact_SNV_disrupt_gene	frameshift_variant	High_impact_SNV_disrupt_gene
TRUB2	MANGT_165	NSR	0.66	0.000207969	chr9_128321707_CG_C	chr9_128321707_CG_C	High_impact_SNV_disrupt_gene	frameshift_variant	High_impact_SNV_disrupt_gene
TSPAN5	MANGT_016	NSR_and_RPE	NSR:1.49,RPE:1.54	NSR:1.28389463780961e-06,RPE:0.02406663038152	chr4_98347989_98781203_MantaDUP,chr4_98349570_98781068_DRAGEN:GAIN		SV_CNV_intersect_whole_gene	DUP_greater_100kb	no_candidate_variant
TTC21B	MANGT_154	NSR_and_RPE	NSR:0.77,RPE:0.64	NSR:0.00559964308839062,RPE:0.0270725039012805	chr2_165929200_CA_C	chr2_165929200_CA_C	High_impact_SNV_disrupt_gene	frameshift_variant	High_impact_SNV_disrupt_gene
TTC5	MANGT_127	NSR	0.64	0.0019489	chr14_20300623_G_T	chr14_20300623_G_T	High_impact_SNV_disrupt_gene	stop_gained	High_impact_SNV_disrupt_gene
TUBGCP2	MANGT_089	NSR_and_RPE	NSR:1.37,RPE:1.57	NSR:0.026259339487875,RPE:0.00261556205771947	chr10_133089774_133372412_DRAGEN:GAIN		SV_CNV_intersect_whole_gene	DUP_greater_100kb	no_candidate_variant
TUBGCP2	MANGT_094	NSR_and_RPE	NSR:0.67,RPE:0.56	NSR:0.00766508127406661,RPE:0.00234183178132135	chr10_133291926_133292475_MantaDEL		SV_CNV_intersect_intron	DEL_less_2kb	no_candidate_variant
TUBGCP5	MANGT_081	NSR	0.59	0.0277193	chr15_22648948_23124083_DRAGEN:LOSS		SV_CNV_intersect_whole_gene	DEL_greater_100kb	no_candidate_variant
TXNRD1	MANGT_155	RPE	2.03	0.00079492	chr12_104288888_G_A		Rare_SNV_Intersect_Eye_cCRE	Rare_SNV_Intersect_Eye_cCRE	no_candidate_variant
TXNRD2	MANGT_057	NSR_and_RPE	NSR:0.51,RPE:0.48	NSR:9.48690526463396e-08,RPE:3.00674882382757e-05	chr22_18890034_21111753_DRAGEN:LOSS		SV_CNV_intersect_whole_gene	DEL_greater_100kb	no_candidate_variant
TYW1	MANGT_063	NSR_and_RPE	NSR:0.68,RPE:0.57	NSR:0.0429977410697285,RPE:0.0272758488976396	chr7_66916148_66998350_DRAGEN:LOSS		SV_CNV_intersect_exon	DEL_10kb_100kb	no_candidate_variant
UBE2D2	MANGT_058	NSR	1.22	3.52867e-05	chr5_139613267_G_T		Rare_SNV_Intersect_EpiMap_cCRE	Rare_SNV_Intersect_EpiMap_cCRE	no_candidate_variant
UFD1	MANGT_057	NSR	0.61	2.15939e-07	chr22_18890034_21111753_DRAGEN:LOSS		SV_CNV_intersect_whole_gene	DEL_greater_100kb	no_candidate_variant
UGDH-AS1	MANGT_177	NSR	1.75	0.00598526	chr4_39539919_G_A		Rare_SNV_Intersect_EpiMap_cCRE	Rare_SNV_Intersect_EpiMap_cCRE	no_candidate_variant
UNC119B	MANGT_152	NSR	0.76	0.00938029	chr12_120725132_T_G		Rare_SNV_Intersect_EpiMap_cCRE	Rare_SNV_Intersect_EpiMap_cCRE	no_candidate_variant
UQCRC2	MANGT_181	NSR	1.39	2.25837e-08	chr16_21937384_22430682_DRAGEN:GAIN		SV_CNV_intersect_whole_gene	DUP_greater_100kb	no_candidate_variant
USO1	MANGT_003	NSR_and_RPE	NSR:0.74,RPE:0.66	NSR:0.0107965635947979,RPE:0.00102748791239435	chr4_75801185_T_TA	chr4_75801185_T_TA	High_impact_SNV_disrupt_gene	frameshift_variant	High_impact_SNV_disrupt_gene
USP18	MANGT_152	NSR_and_RPE	NSR:3.2,RPE:4.76	NSR:0.000692861016806826,RPE:4.88487835019674e-05	chr22_18157013_C_T		Rare_SNV_Intersect_EpiMap_cCRE	Rare_SNV_Intersect_EpiMap_cCRE	no_candidate_variant
VARS1	MANGT_072	NSR	0.67	0.00339969	chr6_31793036_TG_T	chr6_31793036_TG_T	High_impact_SNV_disrupt_gene	frameshift_variant	High_impact_SNV_disrupt_gene
VAT1	MANGT_022	NSR	1.79	0.00068796	chr17_43017098_43017099_MantaINS		SV_CNV_intersect_intron	INS	no_candidate_variant
VAV1	MANGT_107	RPE	0.22	0.0182958	chr19_6865550_6865550_MantaINS		SV_CNV_within_10Kb_gene_body	INS	no_candidate_variant
WARS1	MANGT_020	NSR	1.58	0.000907108	chr14_100378660_100378993_MantaDEL		SV_CNV_within_10Kb_gene_body	DEL_less_2kb	no_candidate_variant
WASF2	MANGT_152	NSR	0.68	0.0142216	chr1_27399711_T_G		Rare_SNV_Intersect_EpiMap_cCRE	Rare_SNV_Intersect_EpiMap_cCRE	no_candidate_variant
WDR31	MANGT_137	RPE	0.59	0.0457768	chr9_113333278_113333278_MantaINS	chr9_113336279_ATTAC_A	SV_CNV_intersect_intron	INS	Rare_SNV_Intersect_Eye_cCRE
WDR61	MANGT_158	NSR	1.27	0.025489	chr15_78291953_C_T		Rare_SNV_Intersect_EpiMap_cCRE	Rare_SNV_Intersect_EpiMap_cCRE	no_candidate_variant
WDR62	MANGT_133	RPE	0.5	0.0195385	chr19_36054336_T_C		Rare_SNV_Intersect_Eye_cCRE	Rare_SNV_Intersect_Eye_cCRE	no_candidate_variant
WRNIP1	MANGT_167	NSR	0.69	0.00134078	chr6_2766404_TC_T	chr6_2766404_TC_T	High_impact_SNV_disrupt_gene	frameshift_variant	High_impact_SNV_disrupt_gene
XKR7	MANGT_063	NSR	1.57	0.0223397	chr20_31972671_A_G		Rare_SNV_Intersect_EpiMap_cCRE	Rare_SNV_Intersect_EpiMap_cCRE	no_candidate_variant
YAF2	MANGT_163	NSR	1.38	0.00589584	chr12_41593427_42438714_MantaDUP,chr12_41593631_42303486_DRAGEN:GAIN		SV_CNV_intersect_whole_gene	DUP_greater_100kb	no_candidate_variant
ZBED5-AS1	MANGT_043	NSR	1.83	0.0047059	chr11_10858342_A_G		Rare_SNV_Intersect_Eye_cCRE	Rare_SNV_Intersect_Eye_cCRE	no_candidate_variant
ZC3H12A	MANGT_147	NSR	4.66	0.00352216	chr1_37472656_37472657_MantaBND		SV_CNV_intersect_EpiMap_cCRE	BND_only	no_candidate_variant
ZC3HAV1	MANGT_152	RPE	2.25	0.0195715	chr7_139057840_139057841_MantaBND,chr7_139057522_139057523_MantaBND		SV_CNV_intersect_intron	BND_only	no_candidate_variant
ZCRB1	MANGT_163	NSR	1.35	3.48908e-05	chr12_41593427_42438714_MantaDUP,chr12_42306457_42438274_DRAGEN:GAIN		SV_CNV_intersect_whole_gene	DUP_greater_100kb	no_candidate_variant
ZDHHC8	MANGT_057	NSR_and_RPE	NSR:0.59,RPE:0.54	NSR:7.2367332479339e-08,RPE:0.000450693044592387	chr22_18890034_21111753_DRAGEN:LOSS		SV_CNV_intersect_whole_gene	DEL_greater_100kb	no_candidate_variant
ZFAND1	MANGT_117	NSR	0.61	2.7688e-05	chr8_81433619_81768171_DRAGEN:LOSS		SV_CNV_intersect_whole_gene	DEL_greater_100kb	no_candidate_variant
ZFAND2A	MANGT_122	NSR	1.66	0.0252031	chr7_1145428_1148018_MantaDEL		SV_CNV_within_10Kb_gene_body	DEL_2kb_10kb	no_candidate_variant
ZHX2	MANGT_155	RPE	0.51	0.0411486	chr8_122857977_C_A		Rare_SNV_Intersect_EpiMap_cCRE	Rare_SNV_Intersect_EpiMap_cCRE	no_candidate_variant
ZIC4	MANGT_152	NSR	0.39	0.0117151	chr3_147412999_G_A		Rare_SNV_Intersect_EpiMap_cCRE	Rare_SNV_Intersect_EpiMap_cCRE	no_candidate_variant
ZMYM1	MANGT_115	NSR_and_RPE	NSR:3.01,RPE:2.23	NSR:9.394288151866e-15,RPE:0.00080512964430515		chr1_35113760_T_G	no_candidate_variant	NA	missense_variant
ZNF141	MANGT_025	RPE	1.74	0.00056152	chr4_386669_386670_MantaBND		SV_CNV_within_10Kb_gene_body	BND_only	no_candidate_variant
ZNF226	MANGT_167	NSR	0.65	0.00999103	chr19_44165808_G_T	chr19_44165808_G_T	High_impact_SNV_disrupt_gene	splice_donor_variant	High_impact_SNV_disrupt_gene
ZNF277	MANGT_135	NSR_and_RPE	NSR:0.38,RPE:0.29	NSR:7.80420549398616e-11,RPE:3.28609252647766e-07	chr7_112301711_112323090_MantaDEL,chr7_112301932_112322405_DRAGEN:LOSS	chr7_112206716_A_G	SV_CNV_intersect_exon	DEL_10kb_100kb	Rare_SNV_Intersect_Eye_cCRE
ZNF37A	MANGT_093	NSR_and_RPE	NSR:1.49,RPE:1.58	NSR:0.00218811263941955,RPE:0.00429409413025241	chr10_38117450_GA_G	chr10_38117450_GA_G	High_impact_SNV_disrupt_gene	frameshift_variant	High_impact_SNV_disrupt_gene
ZNF44	MANGT_171	NSR	1.73	0.000857298	chr19_12292301_12294048_MantaDEL		SV_CNV_intersect_EpiMap_cCRE	DEL_less_2kb	no_candidate_variant
ZNF502	MANGT_069	NSR	2.07	3.05632e-09		chr3_44720163_A_G,chr3_44732253_A_G	no_candidate_variant	NA	Other
ZNF513	MANGT_102	NSR	1.36	0.0294715	chr2_27378795_G_A		Rare_SNV_Intersect_EpiMap_cCRE	Rare_SNV_Intersect_EpiMap_cCRE	no_candidate_variant
ZNF567	MANGT_111	RPE	0.39	0.0378753	chr19_36689395_A_G		High_impact_SNV_disrupt_gene	splice_acceptor_variant	no_candidate_variant
ZNF571	MANGT_105	NSR	2.19	0.000692727	chr19_27377690_44546432_MantaDEL		SV_CNV_intersect_whole_gene	DEL_greater_100kb	no_candidate_variant
ZNF614	MANGT_060	NSR	1.44	0.0246954	chr19_51768552_52114483_MantaDUP,chr19_51768866_52113687_DRAGEN:GAIN		SV_CNV_intersect_whole_gene	DUP_greater_100kb	no_candidate_variant
ZNF615	MANGT_060	NSR	1.34	0.0386634	chr19_51768552_52114483_MantaDUP,chr19_51768866_52113687_DRAGEN:GAIN		SV_CNV_intersect_whole_gene	DUP_greater_100kb	no_candidate_variant
ZNF74	MANGT_057	NSR	0.54	6.35183e-08	chr22_18890034_21111753_DRAGEN:LOSS		SV_CNV_intersect_whole_gene	DEL_greater_100kb	no_candidate_variant
ZNF790-AS1	MANGT_009	NSR	1.47	0.00703099	chr19_36793415_36793725_MantaDEL		SV_CNV_within_10Kb_gene_body	DEL_less_2kb	no_candidate_variant
ZNF845	MANGT_194	NSR	1.6	0.00368596	chr19_53345626_TC_T	chr19_53345626_TC_T	High_impact_SNV_disrupt_gene	frameshift_variant	High_impact_SNV_disrupt_gene
ZNF92	MANGT_048	NSR	0.52	0.000711792	chr7_65219470_65627928_DRAGEN:LOSS		SV_CNV_intersect_whole_gene	DEL_greater_100kb	no_candidate_variant

## Sheet: Supplementary_data_7
Annotation	Source	Description	Type	Default value
Intronic_variant	VEP	Presence of intronic variant	Binary	0
Regulatory_variant	VEP	Presence of regulatory variant	Binary	0
Upstream_variant	VEP	Presence of upstream variant	Binary	0
Downstream_variant	VEP	Presence of downstream variant	Binary	0
Intergenic_variant	VEP	Presence of intergenic variant	Binary	0
3PRIME_UTR_variant	VEP	Presence of a 3’ UTR variant	Binary	0
Noncoding_transcript_variant	VEP	Presence of noncoding transcript variant	Binary	0
Missense_variant	VEP	Presence of missense variant	Binary	0
Synonymous_variant	VEP	Presence of synonymous variant	Binary	0
5PRIME_UTR_variant	VEP	Presence of a 5’ UTR variant	Binary	0
Splice_site_variant	VEP	Presence of a splice site variant	Binary	0
Frameshift_variant	VEP	Presence of a frameshift variant	Binary	0
Stop_gained_variant	VEP	Presence of a stop gained variant	Binary	0
Canonical_splice_variant	VEP	Presence of a canonical splice variant	Binary	0
Inframe_variant	VEP	Presence of an in-frame variant	Binary	0
retina_ccre	Cherry Lab	Variant intersects with a known retina cCRE	Binary	0
epimap_ccre	EpiMap	Variant intersects with a non-eye specific cCRE (promoter and/or enhancer) from adult tissues in EpiMap	Binary	0
Stop_loss_variant	VEP	Presence of a stop loss variant	Binary	0
siftct_deleterious	CADD	SIFT category of change is deleterious	Binary	0
siftcat_tolerated	CADD	SIFT category of change is tolerated	Binary	0
polyphencat_benign	CADD	PolyPhen category is benign	Binary	0
polyphencat_possibly_damaging	CADD	PolyPhen category is possibly damaging	Binary	0
polyphencat_probably_damaging	CADD	PolyPhen category is probably damaging	Binary	0
polyphencat_unknown	CADD	PolyPhen category is unknown	Binary	0
GC	CADD	Percent GC in a window of +/- 75bp	Float	0.42
CpG	CADD	Percent CpG in a window of +/- 75bp	Float	0.02
motifECount	CADD	Total number of overlapping motifs	Integer	0
motifEHIPos	CADD	Is the position considered highly informative for an overlapping motif by VEP	Binary	0
motifEScoreChng	CADD	VEP score change for the overlapping motif site	Float	0
SIFTval	CADD	SIFT score	Float	0
PolyPhenVal	CADD	PolyPhen score	Float	0
priPhCons	CADD	Primate PhastCons conservation score (excl. human)	Float	0
mamPhCons	CADD	t Mammalian PhastCons conservation score (excl. human)	Float	0
verPhCons	CADD	Vertebrate PhastCons conservation score	Float	0
priPhyloP	CADD	Primate PhyloP score (excl. human)	Float	-0.029
mamPhyloP	CADD	Mammalian PhyloP score (excl. human)	Float	0.005
verPhyloP	CADD	Vertebrate PhyloP score (excl. human)	Float	0.042
bStatistic	CADD	Background selection score	Integer	800
mirSVR-Score	CADD	mirSVR-Score	Float	0
mirSVR-E	CADD	mirSVR-E	Float	0
mirSVR-Aln	CADD	mirSVR-Aln	Integer	0
GerpRS	CADD	Gerp element score	Float	0
GerpRSpval	CADD	Gerp element p-Value	Float	0
GerpN	CADD	Neutral evolution score defined by GERP++	Float	3
GerpS	CADD	Rejected Substitution score defined by GERP++	Float	-0.2
tOverlapMotifs	CADD	Number of overlapping predicted TF motifs	Float	0
motifDist	CADD	Reference minus alternate allele difference in nucleotide frequency within an predicted overlapping motif	Integer	0
EncodeH3K4me1-sum	CADD	Sum of Encode H3K4me1 levels	Float	0.76
EncodeH3K4me1-max	CADD	Max of Encode H3K4me1 levels	Float	0.37
EncodeH3K4me2-sum	CADD	Sum of Encode H3K4me2 levels	Float	0.73
EncodeH3K4me2-max	CADD	Max of Encode H3K4me2 levels	Float	0.37
EncodeH3K4me3-sum	CADD	Sum of EncodeH3K4me3 levels	Float	0.81
EncodeH3K4me3-max	CADD	Max of EncodeH3K4me3 levels	Float	0.38
EncodeH3K9ac-sum	CADD	Sum of EncodeH3K9ac levels	Float	0.82
EncodeH3K9ac-max	CADD	Max of EncodeH3K9ac levels	Float	0.41
EncodeH3K9me3-sum	CADD	Sum of EncodeH3K9me3 levels	Float	0.81
EncodeH3K9me3-max	CADD	Max of EncodeH3K9me3 levels	Float	0.38
EncodeH3K27ac-sum	CADD	Sum of EncodeH3K27ac levels	Float	0.74
EncodeH3K27ac-max	CADD	Max of EncodeH3K27ac levels	Float	0.36
EncodeH3K27me3-sum	CADD	Sum of EncodeH3K27me3 levels	Float	0.93
EncodeH3K27me3-max	CADD	Max of EncodeH3K27me3 levels	Float	0.47
EncodeH3K36me3-sum	CADD	Sum of EncodeH3K36me3 levels	Float	0.71
EncodeH3K36me3-max	CADD	Max of EncodeH3K36me3 levels	Float	0.39
EncodeH3K79me2-sum	CADD	Sum of EncodeH3K79me2 levels	Float	0.64
EncodeH3K79me2-max	CADD	Max of EncodeH3K79me2 levels	Float	0.34
EncodeH4K20me1-sum	CADD	Sum of EncodeH4K20me1 levels	Float	0.88
EncodeH4K20me1-max	CADD	Max of EncodeH4K20me1 levels	Float	0.47
EncodeH2AFZ-sum	CADD	Sum of EncodeH2AFZ levels	Float	0.9
EncodeH2AFZ-max	CADD	Max of EncodeH2AFZ levels	Float	0.42
EncodeDNase-sum	CADD	Sum of EncodeDNase levels	Float	0
EncodeDNase-max	CADD	Max of EncodeDNase levels	Float	0
EncodetotalRNA-sum	CADD	Sum of EncodetotalRNA levels	Float	0
EncodetotalRNA-max	CADD	Max of EncodetotalRNA levels	Float	0
SpliceAI-acc-gain	CADD	Masked SpliceAI acceptor gain score	Float	0
SpliceAI-acc-loss	CADD	Masked SpliceAI acceptor loss score	Float	0
SpliceAI-don-gain	CADD	Masked SpliceAI donor gain score	Float	0
SpliceAI-don-loss	CADD	Masked SpliceAI donor loss score	Float	0
Aparent2	CADD	Score for 3'UTR based on human polyadenylation	Float	-0.013
ZooPriPhyloP	CADD	Zoonomia Primate PhyloP conservation score (43 genomes)	Float	0.005
ZooVerPhyloP	CADD	Zoonomia Vertebrate PhyloP conservation score (241 vertebrate genome)	Float	-0.146
Roulette-MR	CADD	Roulette mutation rate estimate	Float	0.094
Roulette-AR	CADD	Adjusted Roulette mutation rate estimate	Float	0.105
PHRED	CADD	CADD PHRED Score	Float	0
